# Supplementary material for: Drift Drives Foraminiferal Community Assembly on a Carbonate Platform
Source: Ecol Evol. 2025 Jun 18;15(6):e71604. doi: 10.1002/ece3.71604 (PMC12174969; doi:10.1002/ece3.71604)
Supplement: Supplementary file 2 — Appendix S2. [file ECE3-15-e71604-s002.xlsx]

## Sheet: Sheet1
Table S3. The relative abundances of 933 OTUs in all sites and taxonomy assignments
OUT_ID	2	4	5	6	7	8	10	11	13	14	15	16	18	19	20	22	23	24	25	26	27	31	32	33	34	39	40	42	43	44	45	50	51	52	54	55	56	Taxa
OTU001	667	12	216	129	1031	100	0	510	56	109	551	173	170	433	189	84	155	46	164	0	54	0	19	43	44	0	418	369	89	0	185	0	283	620	269	338	73	d:Rhizaria,k:Eukaryota,p:Foraminifera,c:Globothalamea,o:Textulariida,f:Textulariida_XX,g:Liebusella,s:Liebusella_goesi
OTU002	0	0	0	0	0	0	0	0	0	0	0	0	0	0	0	0	0	0	0	0	0	0	0	0	0	0	0	0	0	0	0	2237	0	0	210	0	0	d:Rhizaria,k:Eukaryota,p:Foraminifera,c:Globothalamea,o:Rotaliida
OTU003	232	62	55	74	144	157	29	95	75	48	129	148	108	84	53	29	156	309	26	61	24	0	98	6	80	34	84	124	27	0	80	0	23	159	34	37	23	d:Rhizaria,k:Eukaryota,p:Foraminifera,c:Globothalamea,o:Textulariida,f:Textulariacea,g:Textularia,s:Textularia_sagittula
OTU004	0	0	0	0	0	0	1159	23	0	0	0	0	0	0	56	0	0	0	0	0	0	0	11	0	0	0	89	0	0	0	0	0	58	0	1293	138	0	d:Rhizaria,k:Eukaryota,p:Foraminifera,c:Monothalamids,o:Monothalamids_X,f:Lagynidae,g:Nemogullmia,s:Nemogullmia_sp.
OTU005	0	0	0	0	0	0	7	77	0	0	0	0	0	0	0	0	0	0	0	0	0	0	0	1619	0	0	0	0	0	0	0	0	17	0	0	0	0	d:Rhizaria,k:Eukaryota,p:Foraminifera,c:Monothalamids,o:Monothalamids_Clade-BM,f:Bathysiphonidae,g:Bathysiphon,s:Bathysiphon_argenteus
OTU006	0	0	0	0	0	0	0	0	91	0	0	0	0	0	0	0	0	0	0	0	0	0	0	0	0	0	0	0	720	0	0	0	0	0	0	0	0	d:Rhizaria,k:Eukaryota,p:Foraminifera,c:Monothalamids,o:Monothalamids_Clade-C,f:Astrorhizidae,g:Rhizammina,s:Rhizammina_algaeformis
OTU007	69	46	41	44	61	32	39	72	68	37	154	62	56	60	61	65	124	84	59	28	33	0	58	46	65	0	38	82	20	8	61	0	71	82	35	63	0	d:Rhizaria,k:Eukaryota,p:Foraminifera,c:Globothalamea,o:Textulariida
OTU008	0	52	11	50	63	52	42	75	56	0	101	0	0	60	0	71	0	81	0	43	14	0	44	12	40	0	115	58	57	0	129	0	68	53	44	115	194	d:Rhizaria,k:Eukaryota,p:Foraminifera,c:Globothalamea,o:Textulariida,f:Textulariida_XX,g:Liebusella,s:Liebusella_goesi
OTU009	13	87	0	195	16	0	60	28	59	51	0	38	43	84	32	64	54	211	0	56	0	0	83	92	34	0	43	99	4	0	89	6	0	12	22	200	0	d:Rhizaria,k:Eukaryota,p:Foraminifera,c:Globothalamea,o:Textulariida,f:Textulariida_XX,g:Liebusella,s:Liebusella_goesi
OTU010	12	65	49	168	31	23	29	59	38	0	8	0	0	86	50	34	0	35	0	19	40	0	0	0	132	64	13	6	3	8	80	0	25	0	23	24	455	d:Rhizaria,k:Eukaryota,p:Foraminifera,c:Monothalamids
OTU011	0	0	0	88	0	0	0	0	9	503	0	186	0	0	0	0	435	10	0	46	0	0	378	0	0	0	0	0	0	0	0	0	0	0	0	0	0	d:Rhizaria,k:Eukaryota,p:Foraminifera,c:Monothalamids,o:Monothalamids_X,f:Lagynidae,g:Nemogullmia,s:Nemogullmia_sp.
OTU012	0	0	0	0	0	154	0	0	0	0	0	286	441	0	0	0	0	0	0	0	0	0	0	0	0	0	0	0	329	0	0	0	2	0	0	0	0	d:Rhizaria,k:Eukaryota,p:Foraminifera,c:Globothalamea,o:Rotaliida,f:Globorotaliidae,g:Globorotalia
OTU013	0	0	0	0	0	0	0	0	0	0	0	0	0	0	0	0	0	0	0	0	0	0	0	0	0	0	0	0	539	0	0	0	0	0	0	0	0	d:Rhizaria,k:Eukaryota,p:Foraminifera,c:Monothalamids,o:Monothalamids_Clade-I,f:Monothalamids_Clade-I_X,g:Arnoldiellina,s:Arnoldiellina_fluorescens
OTU014	0	0	0	0	0	0	0	0	0	0	0	0	0	147	0	0	0	0	0	0	1453	0	0	0	0	0	0	0	2	0	0	0	0	0	16	0	0	d:Rhizaria,k:Eukaryota,p:Foraminifera,c:Globothalamea,o:Rotaliida
OTU015	0	9	0	0	0	0	227	9	0	0	0	205	133	0	0	0	136	0	0	0	0	0	31	0	421	0	0	0	0	0	0	0	0	10	0	0	0	d:Rhizaria,k:Eukaryota,p:Foraminifera,c:Monothalamids,o:Monothalamids_X,f:Monothalamids_XX
OTU016	93	0	36	92	0	55	27	16	3	0	22	17	0	0	37	41	0	0	16	13	0	0	10	23	40	0	34	369	17	32	36	0	6	83	7	81	0	d:Rhizaria,k:Eukaryota,p:Foraminifera,c:Globothalamea,o:Textulariida,f:Eggerellidae,g:Eggerelloides,s:Eggerelloides_scaber
OTU017	0	0	9	16	0	0	0	9	7	0	15	5	0	0	0	0	0	0	0	12	0	0	0	0	7	770	0	23	0	1	47	0	0	0	0	0	303	d:Rhizaria,k:Eukaryota,p:Foraminifera,c:Globothalamea,o:Textulariida,f:Trochamminidae,g:Trochammina,s:Trochammina_hadai
OTU018	62	188	27	0	31	27	0	20	57	0	21	28	313	0	62	87	0	0	0	23	10	0	8	0	19	0	75	110	6	0	10	0	0	62	34	0	0	d:Rhizaria,k:Eukaryota,p:Foraminifera,c:Globothalamea,o:Rotaliida,f:Buliminidae,g:Bulimina,s:Bulimina_aculeata
OTU019	0	0	0	0	0	0	0	0	0	0	0	0	0	0	0	0	0	0	0	0	0	0	0	0	0	0	0	0	0	0	989	0	0	0	0	0	0	d:Rhizaria,k:Eukaryota,p:Foraminifera,c:Globothalamea,o:Rotaliida
OTU020	0	0	0	0	0	0	0	9	0	190	0	0	0	0	71	0	0	0	0	0	0	857	0	0	0	0	120	90	0	0	100	0	0	0	0	0	0	d:Rhizaria,k:Eukaryota,p:Foraminifera,c:Monothalamids,o:Monothalamids_Clade-C,f:Astrorhizidae,g:Rhizammina,s:Rhizammina_algaeformis
OTU021	0	468	9	0	0	0	0	0	0	501	0	0	4	0	0	0	6	0	0	0	0	0	14	0	0	0	387	0	0	0	0	0	5	0	0	0	0	d:Rhizaria,k:Eukaryota,p:Foraminifera,c:Globothalamea,o:Rotaliida
OTU022	0	0	0	0	0	0	0	0	0	0	0	0	0	0	0	0	0	0	1076	0	0	0	0	0	0	0	0	0	0	0	0	0	0	0	0	0	0	d:Rhizaria,k:Eukaryota,p:Foraminifera,c:Monothalamids,o:Monothalamids_X,f:Lagynidae,g:Nemogullmia,s:Nemogullmia_sp.
OTU023	22	24	46	0	10	136	0	41	47	0	115	0	0	0	38	59	133	0	0	0	0	0	25	6	30	0	72	25	7	28	0	0	34	70	0	0	0	d:Rhizaria,k:Eukaryota,p:Foraminifera,c:Monothalamids,o:Monothalamids_X,f:Monothalamids_XX
OTU024	0	92	552	0	0	0	0	0	0	0	0	0	0	0	0	0	0	0	0	0	0	0	0	0	0	0	0	0	0	0	0	0	0	0	0	0	0	d:Rhizaria,k:Eukaryota,p:Foraminifera,c:Globothalamea,o:Rotaliida
OTU025	0	0	38	0	0	0	0	90	76	0	0	49	180	0	0	0	78	55	54	0	0	0	37	0	40	0	0	93	0	5	0	0	19	0	80	0	37	d:Rhizaria,k:Eukaryota,p:Foraminifera,c:Globothalamea,o:Textulariida,f:Trochamminidae,g:Trochammina,s:Trochammina_hadai
OTU026	57	0	0	0	0	0	0	0	0	0	0	0	0	0	0	0	0	0	0	0	0	1165	0	0	0	0	0	0	9	0	0	0	0	97	0	0	0	d:Rhizaria,k:Eukaryota,p:Foraminifera,c:Monothalamids,o:Monothalamids_Clade-C,f:Astrorhizidae,g:Rhizammina,s:Rhizammina_algaeformis
OTU027	53	29	3	20	26	13	0	37	0	0	0	0	22	0	0	0	0	0	17	0	12	0	17	0	0	0	0	0	3	285	21	0	26	16	29	43	0	d:Rhizaria,k:Eukaryota,p:Foraminifera,c:Globothalamea,o:Textulariida,f:Trochamminidae,g:Trochammina,s:Trochammina_hadai
OTU028	0	11	28	0	0	32	41	66	0	10	0	46	0	0	145	0	23	44	0	15	12	0	49	0	0	0	9	31	9	0	10	0	35	0	3	163	0	d:Rhizaria,k:Eukaryota,p:Foraminifera,c:Globothalamea,o:Textulariida,f:Reophacidae,g:Reophax,s:Reophax_sp.
OTU029	0	0	0	0	0	0	0	0	618	0	0	0	0	0	0	0	0	0	0	0	0	2	0	0	0	0	0	0	0	0	0	0	0	0	0	0	0	d:Rhizaria,k:Eukaryota,p:Foraminifera,c:Monothalamids
OTU030	0	0	12	0	17	17	0	25	37	30	3	30	2	33	21	25	25	60	214	8	0	0	5	0	1	0	29	22	26	0	0	0	28	7	12	0	0	d:Rhizaria,k:Eukaryota,p:Foraminifera,c:Monothalamids,o:Monothalamids_X,f:Monothalamids_XX
OTU031	0	0	0	0	0	0	0	0	0	0	0	0	0	0	0	0	0	0	0	0	0	0	0	0	0	0	0	0	0	0	0	0	69	0	0	0	559	d:Rhizaria,k:Eukaryota,p:Foraminifera,c:Monothalamids,o:Monothalamids_Clade-BM,f:Bathysiphonidae,g:Micrometula,s:Micrometula_hyalostriata
OTU032	0	0	0	0	0	0	0	0	0	0	0	0	0	0	0	0	0	0	0	0	0	0	338	0	0	0	0	0	0	0	0	0	0	0	0	0	0	d:Rhizaria,k:Eukaryota,p:Foraminifera,c:Globothalamea,o:Rotaliida
OTU033	0	0	0	0	0	0	0	0	0	0	0	0	0	0	0	0	0	0	0	0	0	0	0	0	0	0	0	0	0	526	0	0	0	0	0	0	0	d:Rhizaria,k:Eukaryota,p:Foraminifera,c:Globothalamea,o:Rotaliida
OTU034	0	0	0	0	0	44	26	0	25	0	45	0	0	0	0	0	0	87	0	85	0	0	0	0	31	0	0	0	0	0	99	0	143	25	0	0	0	d:Rhizaria,k:Eukaryota,p:Foraminifera,c:Globothalamea,o:Rotaliida
OTU035	0	0	0	0	0	0	0	0	0	0	0	5	0	29	0	0	0	0	0	548	0	0	0	0	0	0	0	0	0	0	0	0	0	0	0	0	0	d:Rhizaria,k:Eukaryota,p:Foraminifera,c:Monothalamids
OTU036	0	0	0	0	0	0	0	0	0	0	0	0	0	0	0	810	0	0	0	0	0	0	0	0	0	0	0	0	3	0	0	0	0	0	0	0	0	d:Rhizaria,k:Eukaryota,p:Foraminifera,c:Monothalamids,o:Monothalamids_X
OTU037	0	0	0	0	0	0	0	0	0	0	0	0	13	0	0	0	0	0	0	175	0	0	0	0	0	0	0	0	0	146	11	17	0	0	0	0	112	d:Rhizaria,k:Eukaryota,p:Foraminifera,c:Globothalamea,o:Textulariida,f:Trochamminidae,g:Trochammina,s:Trochammina_hadai
OTU038	0	0	0	0	0	0	0	0	0	0	0	0	0	0	0	0	0	0	0	8	0	0	0	0	0	46	0	0	0	366	0	0	0	0	0	0	0	d:Rhizaria,k:Eukaryota,p:Foraminifera,c:Globothalamea,o:Textulariida,f:Textulariida_XX,g:Liebusella,s:Liebusella_goesi
OTU039	0	0	0	0	0	0	0	0	7	0	0	0	0	0	0	0	0	56	0	32	0	0	0	0	0	0	0	5	0	33	0	0	0	0	0	0	301	d:Rhizaria,k:Eukaryota,p:Foraminifera,c:Monothalamids,o:Monothalamids_X
OTU040	0	43	51	0	0	0	0	132	0	0	14	0	0	0	0	0	0	0	0	0	0	0	0	120	12	0	0	0	8	0	0	0	0	0	0	0	0	d:Rhizaria,k:Eukaryota,p:Foraminifera,c:Globothalamea,o:Rotaliida,f:Epistominellidae,g:Epistominella
OTU041	21	0	0	0	21	0	17	0	17	0	22	0	0	0	25	27	0	77	0	0	0	0	38	0	22	0	18	6	20	0	0	0	90	15	0	0	0	d:Rhizaria,k:Eukaryota,p:Foraminifera,c:Monothalamids,o:Monothalamids_X,f:Monothalamids_XX,g:Tinogullmia,s:Tinogullmia_sp.
OTU042	0	0	0	272	0	0	0	0	0	0	0	0	0	0	0	0	0	0	0	0	0	77	0	0	0	0	0	0	0	0	0	0	0	0	0	0	0	d:Rhizaria,k:Eukaryota,p:Foraminifera,c:Monothalamids,o:Monothalamids_Clade-C,f:Astrorhizidae,g:Rhizammina,s:Rhizammina_algaeformis
OTU043	0	0	23	0	25	0	0	71	14	0	0	0	0	13	0	0	0	0	19	9	0	0	108	0	14	0	0	24	0	0	10	0	0	15	0	0	0	d:Rhizaria,k:Eukaryota,p:Foraminifera,c:Globothalamea,o:Textulariida,f:Trochamminidae,g:Trochammina,s:Trochammina_sp.
OTU044	28	0	0	0	0	0	6	0	0	0	0	213	0	0	0	0	0	15	7	0	0	0	5	52	0	0	0	0	0	0	0	0	0	6	15	65	0	d:Rhizaria,k:Eukaryota,p:Foraminifera,c:Monothalamids,o:Monothalamids_Clade-BM,f:Bathysiphonidae,g:Bathysiphon,s:Bathysiphon_argenteus
OTU045	0	0	0	5	0	6	0	7	0	0	0	60	0	0	0	51	7	0	0	0	0	0	31	27	29	0	25	46	15	0	0	0	111	0	0	0	0	d:Rhizaria,k:Eukaryota,p:Foraminifera,c:Globothalamea,o:Textulariida,f:Textulariida_XX,g:Liebusella,s:Liebusella_goesi
OTU046	0	0	0	0	0	0	0	0	0	0	0	0	0	0	0	0	0	0	0	0	0	0	0	0	0	432	0	0	0	0	0	0	0	0	0	0	0	d:Rhizaria,k:Eukaryota,p:Foraminifera,c:Foraminifera_X,o:Foraminifera_XX,f:Foraminifera_XXX,g:Foraminifera_XXXX,s:Foraminifera_XXXX_sp.
OTU047	0	0	0	0	0	0	87	0	0	0	0	0	0	0	0	92	0	160	0	0	0	0	36	0	25	0	34	0	0	0	0	0	0	0	0	0	0	d:Rhizaria,k:Eukaryota,p:Foraminifera,c:Globothalamea,o:Rotaliida,f:Globorotaliidae
OTU048	0	0	232	0	0	0	0	0	0	0	0	0	0	0	0	0	38	0	0	0	0	0	0	0	0	0	0	0	0	0	0	0	0	0	0	0	0	d:Rhizaria,k:Eukaryota,p:Foraminifera,c:Monothalamids,o:Monothalamids_X,f:Monothalamids_XX,g:Monothalamids_XXX,s:Monothalamids_XXX_sp.
OTU049	0	0	37	58	83	0	0	55	148	0	0	0	0	0	0	0	0	0	0	0	0	0	0	0	0	0	0	0	0	0	0	0	0	0	0	0	0	d:Rhizaria,k:Eukaryota,p:Foraminifera,c:Monothalamids,o:Monothalamids_X
OTU050	0	0	0	304	0	0	0	0	0	0	0	0	0	0	0	0	0	0	0	0	0	0	0	0	0	0	0	0	0	0	0	0	0	0	0	0	0	d:Rhizaria,k:Eukaryota,p:Foraminifera,c:Monothalamids
OTU051	0	0	0	303	0	0	0	0	0	0	0	0	0	0	0	0	0	0	0	0	0	5	0	0	0	0	0	0	0	0	0	0	0	0	0	0	0	d:Rhizaria,k:Eukaryota,p:Foraminifera,c:Monothalamids,o:Monothalamids_X
OTU052	0	0	0	0	0	0	0	0	0	0	0	0	0	0	0	0	0	0	0	403	0	0	0	0	0	0	0	0	0	0	0	0	0	0	0	0	0	d:Rhizaria,k:Eukaryota,p:Foraminifera,c:Globothalamea,o:Rotaliida
OTU053	0	579	0	0	0	0	0	0	0	0	0	0	0	0	0	0	0	0	0	0	0	0	0	0	0	0	37	0	0	0	2	0	0	0	0	0	0	d:Rhizaria,k:Eukaryota,p:Foraminifera,c:Monothalamids,o:Monothalamids_X,f:Lagynidae,g:Nemogullmia,s:Nemogullmia_sp.
OTU054	0	0	0	0	0	285	0	0	0	0	0	0	0	0	0	0	0	0	0	0	0	0	0	0	0	0	0	0	0	0	0	0	0	0	0	0	0	d:Rhizaria,k:Eukaryota,p:Foraminifera,c:Monothalamids,o:Monothalamids_X,f:Monothalamids_XX,g:Allogromiid,s:Allogromiid_sp.
OTU055	0	0	2	0	0	0	20	0	10	8	0	24	12	0	22	51	0	0	4	0	0	0	12	0	0	224	0	16	0	0	0	0	0	0	0	0	0	d:Rhizaria,k:Eukaryota,p:Foraminifera,c:Monothalamids,o:Monothalamids_Clade-BM,f:Bathysiphonidae,g:Micrometula,s:Micrometula_hyalostriata
OTU056	37	0	0	0	7	17	0	0	0	50	0	24	24	0	16	15	20	9	16	0	13	0	0	0	7	0	0	16	20	0	0	0	43	5	0	36	0	d:Rhizaria,k:Eukaryota,p:Foraminifera,c:Tubothalamea,o:Miliolida,f:Hauerinidae,g:Siphonaperta,s:Siphonaperta_sp.
OTU057	0	0	0	0	0	0	0	0	0	0	0	0	0	0	0	0	0	0	0	0	0	0	0	0	0	0	0	0	0	0	0	0	0	354	0	0	0	d:Rhizaria,k:Eukaryota,p:Foraminifera,c:Globothalamea,o:Textulariida,f:Reophacidae,g:Reophax,s:Reophax_sp.
OTU058	0	0	0	0	0	0	0	0	260	0	0	0	0	0	0	0	0	0	0	0	0	0	0	0	0	0	0	0	11	0	0	0	0	0	0	0	0	d:Rhizaria,k:Eukaryota,p:Foraminifera,c:Monothalamids,o:Monothalamids_Clade-I,f:Monothalamids_Clade-I_X,g:Astrammina,s:Astrammina_triangularis
OTU059	0	0	0	0	0	0	0	0	0	0	0	0	0	0	406	0	0	0	0	0	0	0	0	0	0	0	0	0	0	0	0	0	0	0	0	0	0	d:Rhizaria,k:Eukaryota,p:Foraminifera,c:Globothalamea,o:Rotaliida,f:Globorotaliidae
OTU060	0	0	0	0	112	0	0	0	0	0	0	0	0	0	0	0	0	0	0	0	0	0	0	0	0	0	0	0	0	0	0	0	317	0	0	0	0	d:Rhizaria,k:Eukaryota,p:Foraminifera,c:Monothalamids,o:Monothalamids_X,f:Lagynidae,g:Nemogullmia,s:Nemogullmia_sp.
OTU061	0	0	21	0	0	0	0	57	71	0	0	0	0	113	0	68	0	0	0	0	0	0	2	0	0	0	0	0	0	0	0	0	0	0	0	0	0	d:Rhizaria,k:Eukaryota,p:Foraminifera,c:Globothalamea,o:Rotaliida
OTU062	0	0	0	0	0	0	0	34	0	0	0	0	0	0	0	0	0	0	0	0	0	0	0	0	0	46	0	30	0	108	0	32	0	0	0	0	0	d:Rhizaria,k:Eukaryota,p:Foraminifera,c:Globothalamea,o:Textulariida,f:Trochamminidae,g:Trochammina,s:Trochammina_sp.
OTU063	0	0	25	10	0	0	0	9	0	0	15	15	35	21	0	0	18	0	6	0	0	0	12	0	9	0	20	58	0	0	24	0	0	0	0	0	0	d:Rhizaria,k:Eukaryota,p:Foraminifera,c:Globothalamea,o:Textulariida,f:Trochamminidae,g:Trochammina
OTU064	0	0	0	0	0	206	0	0	0	0	0	0	0	0	0	0	0	0	0	0	0	0	0	0	0	0	0	0	0	0	0	0	0	0	0	0	0	d:Rhizaria,k:Eukaryota,p:Foraminifera,c:Monothalamids,o:Monothalamids_X,f:Monothalamids_XX
OTU065	0	0	0	0	0	0	0	0	0	0	0	0	0	0	0	0	0	0	0	0	0	0	155	0	0	0	0	0	0	0	0	0	0	0	0	0	0	d:Rhizaria,k:Eukaryota,p:Foraminifera,c:Globothalamea,o:Textulariida,f:Trochamminidae,g:Trochammina
OTU066	17	0	0	0	0	0	4	22	0	0	0	32	0	0	20	32	0	0	6	0	0	0	7	0	0	0	18	41	12	0	0	0	44	0	5	0	0	d:Rhizaria,k:Eukaryota,p:Foraminifera,c:Tubothalamea,o:Miliolida,f:Hauerinidae,g:Siphonaperta,s:Siphonaperta_sp.
OTU067	55	0	0	0	0	0	0	0	0	45	0	0	0	0	42	0	0	0	0	0	0	0	0	0	0	0	67	0	0	0	32	0	0	32	0	0	0	d:Rhizaria,k:Eukaryota,p:Foraminifera,c:Globothalamea,o:Textulariida
OTU068	24	0	0	0	32	0	0	0	0	0	141	0	0	0	38	0	0	0	0	0	17	0	0	0	0	0	0	0	0	0	0	0	0	0	27	0	0	d:Rhizaria,k:Eukaryota,p:Foraminifera,c:Globothalamea,o:Rotaliida,f:Epistominellidae,g:Epistominella,s:Epistominella_sp.
OTU069	0	0	0	173	0	0	0	0	0	0	0	0	0	0	0	0	0	0	0	0	0	0	0	0	0	0	0	0	0	0	0	0	0	0	0	0	0	d:Rhizaria,k:Eukaryota,p:Foraminifera,c:Monothalamids,o:Monothalamids_X,f:Lagynidae,g:Nemogullmia,s:Nemogullmia_sp.
OTU070	0	0	0	0	0	0	0	76	0	0	0	0	0	120	0	0	0	0	0	0	37	0	0	0	0	0	0	0	0	25	0	0	0	0	0	0	0	d:Rhizaria,k:Eukaryota,p:Foraminifera,c:Globothalamea,o:Rotaliida,f:Rotaliida_X,g:Rotaliida_XX,s:Rotaliida_XX_sp.
OTU071	0	0	6	20	19	16	0	0	6	0	0	0	0	8	20	0	0	0	0	0	0	0	0	0	41	0	0	0	0	67	7	0	0	0	0	0	0	d:Rhizaria,k:Eukaryota,p:Foraminifera,c:Monothalamids,o:Monothalamids_X,f:Monothalamids_XX,g:Saccamminidae_X,s:Saccamminidae_X_sp.
OTU072	0	0	0	0	0	0	15	45	0	0	0	0	0	74	0	0	0	49	0	9	4	0	0	0	0	0	0	0	28	0	0	0	0	0	0	0	0	d:Rhizaria,k:Eukaryota,p:Foraminifera,c:Globothalamea,o:Rotaliida,f:Rotaliida_X,g:Rotaliida_XX,s:Rotaliida_XX_sp.
OTU073	0	0	12	0	0	0	4	0	0	295	0	0	0	9	0	0	0	0	0	0	0	0	0	0	0	0	0	0	0	0	0	0	0	0	0	0	0	d:Rhizaria,k:Eukaryota,p:Foraminifera,c:Monothalamids,o:Monothalamids_X,f:Monothalamids_XX,g:Monothalamids_XXX,s:Monothalamids_XXX_sp.
OTU074	0	0	44	0	0	0	0	0	0	0	0	0	0	0	0	92	0	0	0	0	0	0	0	0	0	0	0	0	0	0	89	0	0	0	0	0	0	d:Rhizaria,k:Eukaryota,p:Foraminifera,c:Globothalamea,o:Textulariida,f:Textulariida_XX,g:Liebusella,s:Liebusella_goesi
OTU075	33	0	29	0	62	0	33	0	0	0	0	0	0	0	0	0	0	0	31	0	0	0	0	0	0	0	0	0	0	0	0	0	0	28	0	0	0	d:Rhizaria,k:Eukaryota,p:Foraminifera,c:Globothalamea,o:Textulariida,f:Textulariida_XX,g:Liebusella,s:Liebusella_goesi
OTU076	14	0	0	0	0	8	19	13	0	0	0	0	0	0	22	0	0	0	0	0	0	0	0	0	0	0	0	0	0	86	9	0	0	0	0	32	0	d:Rhizaria,k:Eukaryota,p:Foraminifera,c:Globothalamea,o:Textulariida,f:Trochamminidae,g:Trochammina,s:Trochammina_hadai
OTU077	24	0	35	0	0	10	0	19	0	15	0	0	0	21	10	9	0	0	0	1	0	0	4	13	0	0	5	0	4	0	0	0	9	0	0	0	0	d:Rhizaria,k:Eukaryota,p:Foraminifera,c:Monothalamids,o:Monothalamids_X,f:Monothalamids_XX,g:Monothalamids_XXX,s:Monothalamids_XXX_sp.
OTU078	0	51	0	0	0	0	0	0	0	0	0	19	0	0	0	15	90	3	0	0	13	0	35	0	0	0	0	0	0	0	0	0	0	0	0	23	0	d:Rhizaria,k:Eukaryota,p:Foraminifera,c:Monothalamids,o:Monothalamids_X,f:Monothalamids_XX,g:Saccamminidae_X,s:Saccamminidae_X_sp.
OTU079	0	0	0	0	0	0	0	0	0	0	0	0	0	0	0	0	0	0	0	0	182	0	0	0	0	0	0	0	0	0	0	0	0	0	0	0	0	d:Rhizaria,k:Eukaryota,p:Foraminifera,c:Globothalamea,o:Rotaliida
OTU080	105	0	0	0	0	0	16	0	0	0	0	0	0	0	0	0	0	37	0	0	0	0	0	0	14	0	18	0	0	0	0	0	0	0	0	0	0	d:Rhizaria,k:Eukaryota,p:Foraminifera,c:Globothalamea,o:Rotaliida,f:Rotaliida_X,g:Rotaliida_XX,s:Rotaliida_XX_sp.
OTU081	0	20	0	0	0	0	0	32	0	0	52	0	0	0	0	0	0	0	0	0	0	0	0	17	0	0	3	0	0	0	0	0	23	0	21	64	0	d:Rhizaria,k:Eukaryota,p:Foraminifera,c:Globothalamea,o:Rotaliida,f:Rotaliida_X,g:Rotaliida_XX,s:Rotaliida_XX_sp.
OTU082	0	13	0	0	0	0	0	0	0	0	0	6	0	0	0	0	0	0	0	0	0	0	0	0	78	0	0	0	0	0	0	0	0	0	0	48	0	d:Rhizaria,k:Eukaryota,p:Foraminifera,c:Tubothalamea,o:Spirillinida,f:Ammodiscidae,g:Ammodiscus,s:Ammodiscus_sp.
OTU083	0	55	0	0	0	0	0	0	0	0	8	0	27	9	19	0	0	0	0	22	0	0	8	0	2	0	0	11	0	8	12	0	37	0	0	0	0	d:Rhizaria,k:Eukaryota,p:Foraminifera,c:Globothalamea,o:Rotaliida,f:Globigerinoidea,g:Globigerinita,s:Globigerinita_glutinata
OTU084	14	6	0	0	7	5	12	0	8	0	56	0	7	22	5	0	26	0	4	0	0	0	7	0	2	0	3	0	5	0	0	0	0	10	0	7	0	d:Rhizaria,k:Eukaryota,p:Foraminifera,c:Monothalamids,o:Monothalamids_Clade-Y
OTU085	0	0	0	0	0	0	0	9	0	0	0	13	0	14	4	0	0	0	0	0	0	0	0	0	0	146	0	0	0	0	0	0	0	0	0	0	0	d:Rhizaria,k:Eukaryota,p:Foraminifera
OTU086	0	0	0	0	0	0	0	0	0	0	0	0	0	0	75	0	0	0	0	0	0	0	0	0	53	0	0	0	3	0	0	0	16	0	0	14	0	d:Rhizaria,k:Eukaryota,p:Foraminifera,c:Globothalamea,o:Rotaliida,f:Rotaliida_X,g:Rotaliida_XX,s:Rotaliida_XX_sp.
OTU087	0	0	0	0	0	127	0	0	0	0	0	0	0	11	0	0	0	0	0	0	0	0	0	0	0	0	0	0	0	0	0	0	0	0	0	0	0	d:Rhizaria,k:Eukaryota,p:Foraminifera,c:Monothalamids,o:Monothalamids_Clade-BM,f:Bathysiphonidae,g:Bathysiphon,s:Bathysiphon_argenteus
OTU088	0	0	0	0	0	0	0	0	0	0	0	0	0	0	0	0	0	0	0	0	0	0	0	0	0	0	0	0	0	0	0	0	0	0	0	263	0	d:Rhizaria,k:Eukaryota,p:Foraminifera,c:Globothalamea,o:Textulariida,f:Trochamminidae,g:Trochammina
OTU089	0	0	22	0	9	0	0	20	0	0	0	0	15	0	0	17	0	0	0	4	0	0	13	26	0	0	12	0	0	0	0	0	0	0	0	0	0	d:Rhizaria,k:Eukaryota,p:Foraminifera,c:Globothalamea,o:Rotaliida,f:Ammoniidae,g:Ammonia,s:Ammonia_beccarii
OTU090	0	0	0	0	0	0	0	0	0	0	0	33	0	0	0	0	0	0	0	3	0	0	0	0	0	0	124	24	0	0	0	0	0	0	0	0	0	d:Rhizaria,k:Eukaryota,p:Foraminifera,c:Monothalamids,o:Monothalamids_X,f:Lagynidae,g:Nemogullmia,s:Nemogullmia_sp.
OTU091	0	0	0	0	0	0	0	0	0	0	0	0	176	0	0	0	0	0	0	3	10	0	0	0	0	0	0	0	0	0	0	0	0	0	0	0	0	d:Rhizaria,k:Eukaryota,p:Foraminifera,c:Globothalamea,o:Rotaliida
OTU092	0	0	0	0	0	108	0	0	0	0	0	0	0	0	0	0	0	0	0	0	0	0	0	0	0	0	0	0	0	0	0	0	0	0	0	0	0	d:Rhizaria,k:Eukaryota,p:Foraminifera,c:Globothalamea,o:Rotaliida,f:Uvigerinidae,g:Uvigerina,s:Uvigerina_mediterranea
OTU093	0	0	0	0	0	0	0	0	0	0	0	0	121	0	43	0	48	0	0	0	0	0	0	0	0	0	0	0	0	0	0	0	0	0	0	0	0	d:Rhizaria,k:Eukaryota,p:Foraminifera,c:Globothalamea,o:Rotaliida,f:Epistominellidae,g:Epistominella,s:Epistominella_exigua
OTU094	11	0	0	14	0	0	0	0	0	0	14	0	0	0	0	0	0	0	0	0	0	0	0	0	0	37	11	0	0	0	8	0	0	0	0	93	0	d:Rhizaria,k:Eukaryota,p:Foraminifera,c:Globothalamea,o:Textulariida,f:Trochamminidae,g:Trochammina,s:Trochammina_hadai
OTU095	0	0	0	0	0	0	0	0	0	0	0	0	0	0	0	0	0	0	0	134	0	0	0	0	0	0	0	0	0	0	0	0	0	0	0	0	0	d:Rhizaria,k:Eukaryota,p:Foraminifera,c:Globothalamea,o:Rotaliida
OTU096	108	0	0	0	0	0	0	33	0	0	0	0	0	0	0	0	0	0	0	0	0	0	0	0	0	0	0	0	0	0	0	0	0	0	0	0	0	d:Rhizaria,k:Eukaryota,p:Foraminifera,c:Monothalamids,o:Monothalamids_X,f:Monothalamids_XX,g:Psammosphaera,s:Psammosphaera_sp.
OTU097	0	15	0	0	0	0	47	0	0	0	0	0	0	0	0	0	0	40	0	0	0	0	0	8	0	0	0	0	0	0	0	0	0	0	0	0	33	d:Rhizaria,k:Eukaryota,p:Foraminifera,c:Globothalamea,o:Textulariida,f:Trochamminidae,g:Trochammina,s:Trochammina_hadai
OTU098	0	0	0	0	0	0	0	0	0	0	0	0	0	0	0	0	0	0	0	0	0	0	0	0	0	0	0	0	53	0	0	0	0	0	0	0	0	d:Rhizaria,k:Eukaryota,p:Foraminifera,c:Monothalamids,o:Monothalamids_X,f:Monothalamids_XX,g:Saccamminidae_X,s:Saccamminidae_X_sp.
OTU099	0	0	0	0	0	0	0	0	0	0	0	0	0	0	0	0	0	0	0	0	0	0	0	0	81	0	0	0	0	0	0	0	0	0	0	0	0	d:Rhizaria,k:Eukaryota,p:Foraminifera
OTU100	0	0	0	0	0	0	0	0	0	57	0	0	0	0	50	0	0	0	0	0	0	106	0	0	0	0	0	0	0	0	0	0	0	0	0	0	0	d:Rhizaria,k:Eukaryota,p:Foraminifera,c:Globothalamea,o:Textulariida,f:Trochamminidae,g:Trochammina,s:Trochammina_hadai
OTU101	0	21	0	0	0	0	0	0	0	0	0	0	0	0	0	0	16	0	0	0	16	0	13	0	5	0	5	0	0	0	6	0	83	0	0	0	0	d:Rhizaria,k:Eukaryota,p:Foraminifera,c:Monothalamids,o:Monothalamids_X,f:Monothalamids_XX
OTU102	0	0	79	0	0	0	0	0	0	0	0	0	0	14	0	0	0	0	0	0	0	0	0	0	0	0	0	0	0	0	0	0	0	0	0	0	0	d:Rhizaria,k:Eukaryota,p:Foraminifera,c:Globothalamea,o:Rotaliida,f:Rotaliida_X,g:Rotaliida_XX,s:Rotaliida_XX_sp.
OTU103	0	0	0	0	0	0	0	0	0	0	0	0	29	0	0	0	0	0	0	0	0	0	0	0	62	0	0	0	0	7	0	0	26	0	0	0	0	d:Rhizaria,k:Eukaryota,p:Foraminifera,c:Globothalamea,o:Textulariida,f:Trochamminidae,g:Trochammina
OTU104	0	0	5	0	38	6	0	11	0	0	26	0	0	0	0	0	0	0	0	0	0	0	0	0	0	0	0	10	0	42	0	0	0	0	0	0	0	d:Rhizaria,k:Eukaryota,p:Foraminifera,c:Globothalamea,o:Textulariida,f:Trochamminidae,g:Trochammina,s:Trochammina_hadai
OTU105	66	0	0	0	0	0	17	14	0	0	0	2	6	0	13	0	0	0	0	0	0	0	3	0	2	0	0	0	0	0	0	0	0	0	0	12	0	d:Rhizaria,k:Eukaryota,p:Foraminifera,c:Monothalamids
OTU106	0	0	0	0	0	0	0	0	0	0	0	142	0	0	0	0	0	0	0	0	0	0	0	0	0	0	0	0	0	0	0	0	0	0	0	0	0	d:Rhizaria,k:Eukaryota,p:Foraminifera,c:Globothalamea,o:Rotaliida,f:Nonionidae,g:Nonionella,s:Nonionella_labradorica
OTU107	0	0	0	0	0	0	0	0	0	0	0	0	0	0	161	0	0	0	0	0	0	0	0	0	0	0	0	0	0	0	0	0	0	0	0	0	0	d:Rhizaria,k:Eukaryota,p:Foraminifera,c:Globothalamea,o:Rotaliida
OTU108	0	0	36	0	0	0	0	0	0	0	0	6	24	0	32	0	14	0	0	0	0	0	5	0	0	0	1	0	5	0	0	0	0	0	0	0	0	d:Rhizaria,k:Eukaryota,p:Foraminifera,c:Monothalamids,o:Monothalamids_X,f:Lagynidae,g:Nemogullmia,s:Nemogullmia_sp.
OTU109	0	0	6	13	4	6	0	0	5	0	0	24	17	0	0	0	14	0	3	0	0	0	4	6	14	0	0	0	0	0	0	0	0	0	0	0	0	d:Rhizaria,k:Eukaryota,p:Foraminifera,c:Globothalamea,o:Textulariida,f:Trochamminidae,g:Trochammina
OTU110	0	0	0	0	0	0	0	0	0	29	115	0	0	0	0	0	0	0	0	5	0	0	3	0	0	0	0	0	0	0	0	0	0	0	0	0	0	d:Rhizaria,k:Eukaryota,p:Foraminifera,c:Globothalamea,o:Rotaliida
OTU111	41	5	0	0	0	0	0	0	0	0	0	0	0	0	0	0	0	1	0	0	0	0	0	0	0	0	24	0	0	0	0	0	0	0	8	77	0	d:Rhizaria,k:Eukaryota,p:Foraminifera,c:Monothalamids,o:Monothalamids_X,f:Monothalamids_XX
OTU112	0	0	0	3	0	0	0	0	0	0	11	0	0	0	0	0	0	0	0	30	0	0	3	9	8	25	0	0	0	0	0	0	0	3	17	0	0	d:Rhizaria,k:Eukaryota,p:Foraminifera,c:Globothalamea,o:Rotaliida,f:Rotaliida_X,g:Rotaliida_XX,s:Rotaliida_XX_sp.
OTU113	0	0	0	0	0	0	0	0	0	0	0	0	0	0	0	0	0	0	0	12	0	0	0	0	0	0	0	0	0	102	0	0	0	0	0	0	0	d:Rhizaria,k:Eukaryota,p:Foraminifera,c:Globothalamea,o:Textulariida,f:Trochamminidae,g:Trochammina
OTU114	0	0	0	0	0	0	0	0	0	0	0	0	0	0	0	0	0	0	0	0	0	0	0	0	81	0	0	0	0	0	0	0	0	0	0	0	0	d:Rhizaria,k:Eukaryota,p:Foraminifera,c:Globothalamea,o:Rotaliida,f:Elphidiidae,g:Elphidium
OTU115	0	0	0	0	0	0	0	6	0	0	0	10	0	0	0	0	27	38	0	0	0	0	7	0	0	0	15	0	0	0	0	0	31	0	0	0	0	d:Rhizaria,k:Eukaryota,p:Foraminifera,c:Globothalamea,o:Rotaliida
OTU116	0	11	10	0	0	0	0	8	0	0	0	0	0	37	30	0	0	0	0	0	27	0	0	0	0	0	0	0	0	0	0	0	0	0	0	0	0	d:Rhizaria,k:Eukaryota,p:Foraminifera,c:Monothalamids,o:Monothalamids_Clade-BM,f:Bathysiphonidae,g:Bathysiphon,s:Bathysiphon_argenteus
OTU117	0	0	0	0	0	21	0	0	0	6	0	0	0	0	0	6	0	13	27	0	0	0	15	0	1	0	0	0	0	0	0	0	34	13	0	0	0	d:Rhizaria,k:Eukaryota,p:Foraminifera,c:Monothalamids,o:Monothalamids_X,f:Monothalamids_XX,g:Vanhoeffenella,s:Vanhoeffenella_sp.
OTU118	0	0	0	0	0	0	0	2	0	0	7	0	0	0	0	34	0	0	30	0	0	0	11	0	26	0	0	0	0	0	0	0	0	0	0	0	0	d:Rhizaria,k:Eukaryota,p:Foraminifera,c:Monothalamids,o:Monothalamids_X,f:Monothalamids_XX,g:Vanhoeffenella,s:Vanhoeffenella_sp.
OTU119	0	0	0	0	0	0	0	79	0	0	0	0	0	0	0	39	0	0	0	0	0	0	0	0	0	0	0	0	0	0	0	0	0	0	0	0	0	d:Rhizaria,k:Eukaryota,p:Foraminifera,c:Monothalamids,o:Monothalamids_X,f:Monothalamids_XX,g:Vellaria,s:Vellaria_sp.
OTU120	0	14	0	0	0	0	0	0	4	0	0	0	0	0	0	0	0	64	0	33	0	0	0	0	0	0	0	0	0	0	0	0	0	0	0	0	12	d:Rhizaria,k:Eukaryota,p:Foraminifera,c:Globothalamea,o:Textulariida,f:Trochamminidae,g:Trochammina,s:Trochammina_sp.
OTU121	0	0	0	0	0	0	22	0	0	0	6	2	0	20	0	0	0	26	11	0	0	0	3	0	9	9	0	0	1	0	0	0	0	0	0	0	0	d:Rhizaria,k:Eukaryota,p:Foraminifera,c:Globothalamea,o:Rotaliida
OTU122	0	0	0	0	0	0	0	0	0	0	0	0	0	0	0	0	0	0	0	0	0	0	65	0	0	0	0	0	0	0	0	0	0	0	0	0	0	d:Rhizaria,k:Eukaryota,p:Foraminifera,c:Monothalamids,o:Monothalamids_X,f:Monothalamids_XX,g:Allogromiid,s:Allogromiid_sp.
OTU123	0	0	0	0	0	0	0	0	0	0	0	0	0	0	0	0	0	0	0	0	0	0	0	0	0	0	0	0	0	0	0	0	0	125	0	0	0	d:Rhizaria,k:Eukaryota,p:Foraminifera,c:Monothalamids,o:Monothalamids_X,f:Lagynidae,g:Nemogullmia,s:Nemogullmia_sp.
OTU124	0	0	0	0	0	0	0	0	0	0	0	0	0	0	0	0	0	0	0	3	0	0	0	0	0	118	0	0	0	0	0	0	0	0	0	0	0	d:Rhizaria,k:Eukaryota,p:Foraminifera,c:Globothalamea,o:Rotaliida
OTU125	6	0	0	9	33	0	0	0	0	0	25	0	0	0	0	0	0	0	0	0	0	0	0	0	10	0	0	0	18	0	0	0	0	0	0	0	0	d:Rhizaria,k:Eukaryota,p:Foraminifera,c:Monothalamids,o:Monothalamids_X,f:Monothalamids_XX,g:Tinogullmia,s:Tinogullmia_sp.
OTU126	0	0	0	0	0	0	0	0	0	0	0	0	0	0	0	0	0	122	0	0	0	0	0	0	0	0	0	0	0	0	0	0	0	0	0	0	0	d:Rhizaria,k:Eukaryota,p:Foraminifera,c:Globothalamea,o:Rotaliida
OTU127	0	0	0	0	0	0	0	0	0	0	9	0	0	0	0	0	0	0	0	0	0	0	0	0	0	0	0	0	0	0	0	0	0	0	0	0	83	d:Rhizaria,k:Eukaryota,p:Foraminifera,c:Monothalamids,o:Monothalamids_X,f:Monothalamids_XX
OTU128	0	0	0	0	0	0	0	0	0	0	0	0	0	0	0	0	0	0	10	0	0	0	0	0	44	0	0	0	4	0	0	0	0	0	8	0	0	d:Rhizaria,k:Eukaryota,p:Foraminifera,c:Tubothalamea,o:Miliolida,f:Hauerinidae,g:Siphonaperta,s:Siphonaperta_sp.
OTU129	16	0	0	63	0	0	0	0	0	0	0	0	0	0	0	0	0	0	0	0	0	0	0	0	0	0	0	0	0	0	0	0	0	0	0	0	0	d:Rhizaria,k:Eukaryota,p:Foraminifera,c:Globothalamea,o:Rotaliida
OTU130	0	0	0	0	3	2	0	25	0	0	0	0	0	0	0	0	0	0	0	0	0	0	0	0	0	0	8	5	0	0	0	0	7	30	13	0	0	d:Rhizaria,k:Eukaryota,p:Foraminifera,c:Monothalamids,o:Monothalamids_Clade-I,f:Monothalamids_Clade-I_X,g:Astrammina,s:Astrammina_triangularis
OTU131	0	0	8	0	11	10	0	0	0	0	0	42	10	0	0	0	10	0	0	0	0	0	0	0	0	0	0	0	10	0	0	0	0	0	0	0	0	d:Rhizaria,k:Eukaryota,p:Foraminifera,c:Monothalamids,o:Monothalamids_X,f:Monothalamids_XX,g:Vanhoeffenella,s:Vanhoeffenella_sp.
OTU132	0	0	14	0	0	7	0	10	0	0	5	0	0	0	0	0	0	0	0	0	13	0	0	0	6	0	26	8	0	0	10	0	0	0	0	0	0	d:Rhizaria,k:Eukaryota,p:Foraminifera,c:Monothalamids,o:Monothalamids_X,f:Monothalamids_XX,g:Tinogullmia,s:Tinogullmia_sp.
OTU133	13	0	0	0	0	0	0	7	0	0	12	0	4	14	8	0	0	0	0	0	0	0	0	0	0	0	0	22	0	0	0	0	20	15	0	0	0	d:Rhizaria,k:Eukaryota,p:Foraminifera,c:Monothalamids,o:Monothalamids_X,f:Lagynidae,g:Nemogullmia,s:Nemogullmia_sp.
OTU134	0	19	0	0	0	0	0	0	0	0	0	0	0	0	0	0	0	0	0	0	0	0	0	22	0	0	0	52	0	6	0	0	0	0	0	0	0	d:Rhizaria,k:Eukaryota,p:Foraminifera,c:Monothalamids,o:Monothalamids_Clade-BM,f:Bathysiphonidae,g:Micrometula,s:Micrometula_hyalostriata
OTU135	14	28	0	0	10	0	5	0	8	0	0	0	6	0	0	0	0	0	0	0	15	0	0	0	0	0	0	16	2	0	0	0	0	0	0	0	0	d:Rhizaria,k:Eukaryota,p:Foraminifera,c:Globothalamea,o:Rotaliida,f:Globigerinoidea,g:Globigerinita,s:Globigerinita_glutinata
OTU136	0	0	0	0	0	0	0	0	0	0	0	0	0	0	0	0	0	0	0	0	0	0	0	0	57	0	0	0	0	0	0	0	0	0	0	0	0	d:Rhizaria,k:Eukaryota,p:Foraminifera,c:Globothalamea,o:Textulariida,f:Textulariida_XX,g:Liebusella,s:Liebusella_goesi
OTU137	0	0	5	0	0	23	0	0	0	0	0	0	0	0	4	0	0	12	0	0	0	0	0	0	2	0	0	17	16	0	0	0	0	0	0	0	0	d:Rhizaria,k:Eukaryota,p:Foraminifera,c:Monothalamids,o:Monothalamids_Clade-Y,f:Reticulomyxidae,g:Reticulomyxa,s:Reticulomyxa_filosa
OTU138	0	0	0	0	0	0	0	0	0	0	0	0	0	0	0	0	0	0	0	0	0	0	0	0	0	106	0	0	0	0	0	0	0	0	0	0	0	d:Rhizaria,k:Eukaryota,p:Foraminifera,c:Monothalamids
OTU139	0	0	0	0	11	9	0	5	0	0	0	0	0	0	0	0	0	0	0	7	0	0	15	0	0	0	31	7	0	0	0	0	0	0	0	0	0	d:Rhizaria,k:Eukaryota,p:Foraminifera,c:Monothalamids,o:Monothalamids_Clade-BM,f:Bathysiphonidae,g:Micrometula,s:Micrometula_hyalostriata
OTU140	0	0	0	0	0	0	0	0	0	0	0	0	0	0	0	0	0	0	0	0	0	0	0	0	0	0	0	0	0	71	0	0	0	0	0	0	0	d:Rhizaria,k:Eukaryota,p:Foraminifera,c:Globothalamea,o:Textulariida,f:Trochamminidae,g:Trochammina,s:Trochammina_hadai
OTU141	0	0	0	0	12	21	0	0	0	11	0	9	4	0	0	0	0	8	0	0	0	0	0	0	0	0	0	0	0	28	3	0	0	0	0	0	0	d:Rhizaria,k:Eukaryota,p:Foraminifera,c:Monothalamids,o:Monothalamids_Clade-I,f:Monothalamids_Clade-I_X,g:Allogromia,s:Allogromia_sp.
OTU142	0	0	0	0	52	0	0	0	44	0	0	0	0	0	0	0	0	0	0	0	0	0	0	0	0	0	0	0	0	0	0	0	0	0	0	0	0	d:Rhizaria,k:Eukaryota,p:Foraminifera,c:Globothalamea,o:Textulariida,f:Trochamminidae,g:Trochammina
OTU143	0	0	0	0	0	0	0	0	0	12	0	0	6	15	7	0	0	0	3	0	0	0	0	0	0	0	0	0	0	0	0	0	3	0	0	0	56	d:Rhizaria,k:Eukaryota,p:Foraminifera,c:Globothalamea,o:Rotaliida,f:Nummulitidae
OTU144	0	0	0	0	0	0	0	0	0	0	0	0	0	70	0	0	0	0	0	10	0	0	0	0	0	0	0	0	6	0	0	0	0	0	0	0	0	d:Rhizaria,k:Eukaryota,p:Foraminifera,c:Globothalamea,o:Textulariida,f:Textulariida_XX,g:Liebusella,s:Liebusella_goesi
OTU145	0	0	0	0	0	0	0	0	0	0	0	0	0	0	0	0	0	0	0	89	0	0	0	0	0	0	0	0	0	0	0	0	0	0	0	0	0	d:Rhizaria,k:Eukaryota,p:Foraminifera,c:Globothalamea,o:Textulariida,f:Textulariida_XX,g:Liebusella,s:Liebusella_goesi
OTU146	4	0	7	0	0	0	0	0	0	0	0	0	14	8	0	0	0	0	0	0	0	0	21	0	9	0	8	0	0	0	0	0	0	0	0	0	0	d:Rhizaria,k:Eukaryota,p:Foraminifera,c:Foraminifera_X,o:Foraminifera_XX,f:Foraminifera_XXX,g:Foraminifera_XXXX,s:Foraminifera_XXXX_sp.
OTU147	0	0	0	0	0	0	0	0	0	0	0	0	0	43	0	0	0	0	0	0	60	0	0	0	0	0	0	0	0	0	0	0	0	0	0	0	0	d:Rhizaria,k:Eukaryota,p:Foraminifera,c:Globothalamea
OTU148	0	0	0	0	0	0	0	0	78	0	0	0	0	0	0	0	0	0	0	0	0	0	0	0	0	0	0	0	0	0	0	0	0	0	0	0	0	d:Rhizaria,k:Eukaryota,p:Foraminifera,c:Foraminifera_X,o:Foraminifera_XX,f:Foraminifera_XXX
OTU149	0	0	0	0	0	0	0	0	0	0	0	15	0	0	0	10	0	17	0	0	0	0	0	0	0	0	0	8	9	0	15	0	0	0	0	0	0	d:Rhizaria,k:Eukaryota,p:Foraminifera,c:Globothalamea,o:Rotaliida
OTU150	0	0	0	0	0	0	0	0	0	0	0	0	6	0	0	0	0	82	19	0	0	0	0	0	0	0	0	0	0	0	0	0	0	0	0	0	0	d:Rhizaria,k:Eukaryota,p:Foraminifera,c:Monothalamids,o:Monothalamids_Clade-BM,f:Bathysiphonidae,g:Bathysiphon,s:Bathysiphon_argenteus
OTU151	19	0	0	0	1	0	0	0	17	0	0	0	28	0	0	0	0	0	0	0	0	0	0	0	7	0	0	0	0	6	0	0	0	0	6	0	0	d:Rhizaria,k:Eukaryota,p:Foraminifera,c:Globothalamea,o:Textulariida,f:Trochamminidae,g:Trochammina,s:Trochammina_hadai
OTU152	0	0	1	0	0	0	0	0	12	0	0	4	0	0	0	0	0	0	0	4	0	0	0	0	25	0	0	21	0	0	0	0	0	0	0	0	0	d:Rhizaria,k:Eukaryota,p:Foraminifera,c:Globothalamea,o:Rotaliida
OTU153	0	0	0	0	0	0	0	0	0	0	0	0	0	0	0	0	0	0	0	0	0	0	0	0	0	80	0	0	0	0	0	0	0	0	0	0	0	d:Rhizaria,k:Eukaryota,p:Foraminifera,c:Globothalamea,o:Textulariida,f:Textulariida_XX,g:Liebusella,s:Liebusella_goesi
OTU154	0	0	0	0	0	0	0	0	0	0	19	0	0	0	0	0	0	0	8	0	0	0	16	0	0	0	0	0	2	0	0	0	31	0	0	4	0	d:Rhizaria,k:Eukaryota,p:Foraminifera,c:Monothalamids,o:Monothalamids_X,f:Monothalamids_XX,g:Tinogullmia,s:Tinogullmia_sp.
OTU155	0	0	0	0	0	0	0	4	0	0	0	0	0	0	0	0	103	0	0	0	0	0	0	0	0	0	0	0	0	0	5	0	0	0	0	0	0	d:Rhizaria,k:Eukaryota,p:Foraminifera,c:Globothalamea,o:Textulariida,f:Trochamminidae,g:Trochammina,s:Trochammina_hadai
OTU156	0	0	16	0	0	0	0	0	0	0	0	0	0	12	0	0	15	0	0	0	0	0	10	0	6	0	18	0	0	0	0	0	0	0	0	0	0	d:Rhizaria,k:Eukaryota,p:Foraminifera,c:Tubothalamea,o:Miliolida,f:Hauerinidae,g:Siphonaperta,s:Siphonaperta_sp.
OTU157	0	0	0	60	0	0	0	0	0	0	0	0	0	0	0	0	0	0	0	0	0	0	0	0	0	0	0	0	0	0	0	0	0	0	0	0	0	d:Rhizaria,k:Eukaryota,p:Foraminifera,c:Globothalamea,o:Rotaliida,f:Globorotaliidae,g:Pulleniatina,s:Pulleniatina_obliquiloculata
OTU158	0	0	0	0	0	0	0	7	0	0	0	0	0	0	0	0	0	0	0	0	0	0	0	10	0	0	0	47	0	0	0	0	0	0	0	0	0	d:Rhizaria,k:Eukaryota,p:Foraminifera,c:Monothalamids,o:Monothalamids_X,f:Lagynidae,g:Nemogullmia,s:Nemogullmia_sp.
OTU159	0	0	0	0	0	58	0	0	0	0	0	0	0	0	0	0	0	0	0	0	0	0	0	0	0	0	0	0	0	0	0	0	0	0	0	0	0	d:Rhizaria,k:Eukaryota,p:Foraminifera,c:Monothalamids,o:Monothalamids_X,f:Lagynidae,g:Nemogullmia,s:Nemogullmia_longevariabilis
OTU160	76	7	0	2	0	0	0	0	0	0	0	0	0	0	0	0	0	0	0	0	0	0	0	0	0	0	0	0	0	0	0	0	0	0	0	0	0	d:Rhizaria,k:Eukaryota,p:Foraminifera,c:Monothalamids,o:Monothalamids_Clade-BM,f:Bathysiphonidae,g:Micrometula,s:Micrometula_hyalostriata
OTU161	12	0	0	0	0	11	0	0	0	0	3	0	0	0	15	9	0	0	0	0	0	0	12	0	0	0	0	0	5	0	0	0	0	0	0	0	0	d:Rhizaria,k:Eukaryota,p:Foraminifera,c:Globothalamea,o:Rotaliida,f:Epistominellidae,g:Epistominella
OTU162	0	0	0	0	4	0	0	0	0	7	0	3	0	25	0	0	0	5	5	0	0	0	0	0	0	0	0	9	4	0	0	0	0	20	0	0	0	d:Rhizaria,k:Eukaryota,p:Foraminifera,c:Monothalamids,o:Monothalamids_Group4,f:Monothalamids_Group4_X,g:Monothalamids_Group4_XX,s:Monothalamids_Group4_XX_sp.
OTU163	0	0	0	0	0	64	0	0	0	0	0	0	0	0	0	0	0	0	0	0	0	0	0	0	0	0	0	0	0	0	0	0	0	0	0	0	0	d:Rhizaria,k:Eukaryota,p:Foraminifera,c:Globothalamea,o:Rotaliida
OTU164	0	0	0	8	0	0	0	11	10	0	0	0	0	0	12	0	4	0	0	0	0	0	0	0	6	0	0	14	0	0	0	0	0	6	0	0	0	d:Rhizaria,k:Eukaryota,p:Foraminifera,c:Globothalamea,o:Rotaliida,f:Elphidiidae,g:Elphidium
OTU165	28	0	9	0	0	0	0	0	0	0	32	0	0	0	0	0	0	0	0	0	0	0	0	0	0	0	0	0	0	0	0	0	0	0	0	0	0	d:Rhizaria,k:Eukaryota,p:Foraminifera,c:Globothalamea,o:Rotaliida,f:Rotaliida_X,g:Rotaliida_XX,s:Rotaliida_XX_sp.
OTU166	0	0	0	0	15	0	0	0	0	0	14	0	4	0	14	0	0	8	9	0	0	14	0	0	0	0	0	0	0	0	0	0	0	22	0	0	0	d:Rhizaria,k:Eukaryota,p:Foraminifera,c:Globothalamea,o:Rotaliida,f:Rotaliida_X,g:Rotaliida_XX,s:Rotaliida_XX_sp.
OTU167	0	61	0	0	0	0	0	0	0	61	0	0	0	0	0	0	0	0	0	0	0	0	0	0	0	0	0	0	0	0	0	0	0	0	0	0	0	d:Rhizaria,k:Eukaryota,p:Foraminifera,c:Monothalamids,o:Monothalamids_X,f:Lagynidae,g:Nemogullmia,s:Nemogullmia_sp.
OTU168	0	0	0	0	0	0	0	0	0	0	0	0	0	0	0	0	0	0	0	0	0	0	20	0	16	0	0	0	0	0	0	0	0	0	0	0	0	d:Rhizaria,k:Eukaryota,p:Foraminifera,c:Monothalamids,o:Monothalamids_Clade-BM,f:Bathysiphonidae,g:Micrometula,s:Micrometula_hyalostriata
OTU169	0	0	5	0	0	0	22	0	0	0	0	0	16	0	0	0	0	0	0	0	0	0	0	0	0	0	0	0	0	0	0	0	42	0	0	0	0	d:Rhizaria,k:Eukaryota,p:Foraminifera,c:Globothalamea,o:Rotaliida,f:Epistominellidae,g:Epistominella,s:Epistominella_sp.
OTU170	0	0	32	0	0	11	0	0	0	0	0	0	0	0	0	0	0	0	0	0	0	0	0	0	0	0	0	0	0	0	0	0	0	0	0	0	0	d:Rhizaria,k:Eukaryota,p:Foraminifera,c:Globothalamea,o:Rotaliida
OTU171	39	0	0	0	7	0	0	0	0	0	0	0	0	0	0	0	7	21	0	0	0	0	1	0	0	0	0	0	0	0	0	0	3	0	0	0	0	d:Rhizaria,k:Eukaryota,p:Foraminifera,c:Monothalamids,o:Monothalamids_X,f:Monothalamids_XX,g:Vanhoeffenella,s:Vanhoeffenella_sp.
OTU172	0	0	0	0	9	4	0	0	0	0	0	28	0	0	0	0	0	7	7	0	0	0	1	0	0	0	0	16	2	0	0	0	0	0	0	0	0	d:Rhizaria,k:Eukaryota,p:Foraminifera,c:Monothalamids
OTU173	0	0	0	0	0	25	0	0	0	0	0	0	0	0	3	0	0	0	0	0	0	0	15	0	0	0	0	0	3	0	0	0	0	4	0	0	0	d:Rhizaria,k:Eukaryota,p:Foraminifera,c:Monothalamids,o:Monothalamids_Clade-BM,f:Bathysiphonidae,g:Micrometula,s:Micrometula_hyalostriata
OTU174	0	0	7	0	0	0	2	0	0	0	0	0	0	0	0	0	0	0	0	0	0	0	3	0	23	0	0	10	0	0	0	0	0	0	0	0	0	d:Rhizaria,k:Eukaryota,p:Foraminifera,c:Monothalamids,o:Monothalamids_Clade-BM,f:Bathysiphonidae,g:Micrometula,s:Micrometula_hyalostriata
OTU175	0	0	0	0	0	0	0	0	0	0	0	0	0	0	34	0	0	0	0	0	0	0	0	0	0	0	0	0	0	15	0	0	0	0	24	0	0	d:Rhizaria,k:Eukaryota,p:Foraminifera,c:Globothalamea,o:Textulariida,f:Textulariida_XX,g:Liebusella,s:Liebusella_goesi
OTU176	0	0	0	0	0	0	0	0	0	0	0	6	0	0	0	0	0	0	0	0	0	0	0	0	0	0	36	0	0	0	0	0	0	37	0	0	0	d:Rhizaria,k:Eukaryota,p:Foraminifera,c:Globothalamea,o:Rotaliida
OTU177	0	9	4	0	0	0	0	7	11	0	8	0	0	21	0	0	8	0	0	0	0	0	0	0	0	0	0	0	3	0	0	0	0	0	0	0	0	d:Rhizaria,k:Eukaryota,p:Foraminifera,c:Monothalamids,o:Monothalamids_X,f:Monothalamids_XX,g:Tinogullmia,s:Tinogullmia_sp.
OTU178	0	6	0	0	0	0	0	20	0	8	0	0	0	0	0	0	0	0	0	0	0	0	0	0	0	0	0	0	0	0	0	0	0	6	0	47	0	d:Rhizaria,k:Eukaryota,p:Foraminifera,c:Globothalamea
OTU179	0	0	0	0	0	0	0	0	0	0	0	0	10	0	0	0	0	0	0	0	0	0	0	0	43	0	0	0	0	0	0	0	0	0	0	0	0	d:Rhizaria,k:Eukaryota,p:Foraminifera,c:Monothalamids,o:Monothalamids_X,f:Monothalamids_XX,g:Vellaria
OTU180	0	0	0	0	0	0	0	0	20	0	6	0	0	0	0	0	0	0	0	0	0	0	0	15	0	0	0	0	0	0	0	0	0	0	17	0	0	d:Rhizaria,k:Eukaryota,p:Foraminifera,c:Globothalamea,o:Rotaliida,f:Stainforthiidae,g:Stainforthia,s:Stainforthia_fusiformis
OTU181	0	0	0	0	0	0	0	0	0	0	0	0	0	0	0	0	0	0	0	0	0	0	8	0	0	0	0	25	0	0	14	0	0	0	0	0	0	d:Rhizaria,k:Eukaryota,p:Foraminifera,c:Monothalamids,o:Monothalamids_X,f:Monothalamids_XX,g:Vellaria
OTU182	0	0	0	0	0	0	0	0	0	0	84	0	0	0	0	0	0	0	0	0	0	0	0	0	0	0	0	0	0	0	0	0	0	0	0	0	0	d:Rhizaria,k:Eukaryota,p:Foraminifera,c:Monothalamids,o:Monothalamids_X,f:Lagynidae,g:Nemogullmia,s:Nemogullmia_sp.
OTU183	0	0	39	0	0	0	0	0	0	0	0	0	0	0	0	0	0	0	0	0	0	0	0	0	0	0	0	0	0	0	0	0	0	0	0	0	0	d:Rhizaria,k:Eukaryota,p:Foraminifera,c:Globothalamea,o:Rotaliida
OTU184	0	0	0	0	0	0	0	0	0	0	0	0	0	0	0	0	0	0	72	0	0	0	0	0	0	0	0	0	0	0	0	0	0	0	0	0	0	d:Rhizaria,k:Eukaryota,p:Foraminifera,c:Globothalamea,o:Rotaliida
OTU185	0	0	0	0	0	0	0	0	0	0	78	0	0	0	0	0	0	0	0	0	0	0	0	0	0	0	0	0	0	0	0	0	0	0	0	0	0	d:Rhizaria,k:Eukaryota,p:Foraminifera,c:Globothalamea,o:Rotaliida,f:Globorotaliidae,g:Globorotalia
OTU186	0	0	0	0	0	0	0	0	0	0	0	0	0	0	0	0	0	0	0	0	0	0	34	0	0	0	0	0	0	0	0	0	0	0	0	0	0	d:Rhizaria,k:Eukaryota,p:Foraminifera,c:Globothalamea,o:Textulariida
OTU187	0	0	0	0	0	0	0	0	0	0	0	0	0	0	0	0	0	0	0	0	0	0	0	0	0	0	0	0	22	0	0	0	0	0	0	0	0	d:Rhizaria,k:Eukaryota,p:Foraminifera,c:Monothalamids,o:Monothalamids_Clade-E,f:Monothalamids_Clade-E_X,g:Boderia,s:Boderia_sp.
OTU188	0	0	12	0	0	0	0	19	0	0	7	8	0	0	0	0	0	0	0	0	0	0	0	0	0	0	0	12	0	0	0	0	0	0	0	0	0	d:Rhizaria,k:Eukaryota,p:Foraminifera,c:Monothalamids
OTU189	0	0	0	0	0	42	0	0	0	0	0	0	0	0	0	0	0	0	0	0	0	0	0	0	0	0	0	0	0	0	0	0	0	0	0	0	0	d:Rhizaria,k:Eukaryota,p:Foraminifera,c:Foraminifera_X,o:Foraminifera_XX,f:Foraminifera_XXX,g:Foraminifera_XXXX,s:Foraminifera_XXXX_sp.
OTU190	0	0	0	0	20	0	0	0	9	0	0	0	0	0	0	9	0	0	0	15	0	0	0	0	0	0	0	0	8	0	0	0	0	0	0	0	0	d:Rhizaria,k:Eukaryota,p:Foraminifera,c:Monothalamids,o:Monothalamids_Clade-BM,f:Bathysiphonidae,g:Bathysiphon,s:Bathysiphon_argenteus
OTU191	0	0	0	0	51	0	0	0	0	0	0	0	0	0	0	0	0	0	0	0	0	0	2	0	0	0	0	8	0	0	0	0	0	0	0	0	0	d:Rhizaria,k:Eukaryota,p:Foraminifera,c:Globothalamea,o:Rotaliida
OTU192	0	0	0	0	0	0	0	0	0	0	0	0	0	0	0	0	0	0	0	0	0	0	18	0	0	0	0	0	0	0	0	0	0	0	0	32	0	d:Rhizaria,k:Eukaryota,p:Foraminifera,c:Globothalamea,o:Textulariida,f:Trochamminidae,g:Trochammina,s:Trochammina_hadai
OTU193	0	0	0	0	0	0	54	0	0	0	0	0	0	0	0	0	0	0	0	0	0	0	0	0	0	0	0	0	0	0	0	0	0	0	0	0	0	d:Rhizaria,k:Eukaryota,p:Foraminifera,c:Globothalamea,o:Rotaliida,f:Bolivinitidae,g:Bolivina,s:Bolivina_variabilis
OTU194	0	0	0	0	0	0	0	0	0	0	13	0	0	0	0	0	0	0	0	16	0	0	8	0	0	0	0	7	0	0	5	0	0	0	0	0	0	d:Rhizaria,k:Eukaryota,p:Foraminifera,c:Globothalamea,o:Rotaliida,f:Rotaliida_X,g:Rotaliida_XX,s:Rotaliida_XX_sp.
OTU195	0	0	0	0	0	0	0	0	0	0	0	0	0	79	0	0	0	0	0	0	0	0	0	0	0	0	0	0	0	0	0	0	0	0	0	0	0	d:Rhizaria,k:Eukaryota,p:Foraminifera,c:Monothalamids,o:Monothalamids_X,f:Monothalamids_XX,g:Tinogullmia,s:Tinogullmia_sp.
OTU196	0	0	0	0	0	0	0	0	0	0	0	0	0	0	0	0	0	0	0	0	0	0	0	0	0	0	0	56	0	0	0	0	0	0	0	0	0	d:Rhizaria,k:Eukaryota,p:Foraminifera,c:Monothalamids,o:Monothalamids_X,f:Monothalamids_XX
OTU197	0	0	19	0	0	4	0	3	6	0	5	0	0	0	0	0	0	0	0	0	0	0	0	0	0	0	0	0	0	0	0	0	0	0	0	4	0	d:Rhizaria,k:Eukaryota,p:Foraminifera,c:Monothalamids,o:Monothalamids_X,f:Monothalamids_XX
OTU198	0	0	0	0	0	2	0	0	0	9	0	0	5	0	0	0	0	0	0	0	0	0	16	0	0	0	6	0	4	0	0	0	0	0	0	0	0	d:Rhizaria,k:Eukaryota,p:Foraminifera,c:Foraminifera_X,o:Foraminifera_XX,f:Foraminifera_XXX
OTU199	0	0	0	0	0	0	8	0	0	0	0	0	0	0	0	0	0	0	0	8	7	0	0	0	5	0	0	0	0	0	0	0	15	0	0	20	0	d:Rhizaria,k:Eukaryota,p:Foraminifera,c:Monothalamids,o:Monothalamids_Clade-BM,f:Bathysiphonidae,g:Micrometula,s:Micrometula_hyalostriata
OTU200	0	0	0	0	0	0	0	0	0	0	0	0	0	0	0	0	0	0	0	0	0	0	0	0	0	57	0	0	0	7	0	0	0	0	0	0	0	d:Rhizaria,k:Eukaryota,p:Foraminifera,c:Monothalamids,o:Monothalamids_X,f:Monothalamids_XX,g:Monothalamids_XXX,s:Monothalamids_XXX_sp.
OTU201	0	0	0	0	0	0	0	0	0	0	0	0	0	0	0	0	0	0	71	0	0	0	0	0	0	0	0	0	0	0	0	0	0	0	0	0	0	d:Rhizaria,k:Eukaryota,p:Foraminifera,c:Monothalamids,o:Monothalamids_X,f:Monothalamids_XX
OTU202	0	0	0	0	0	0	0	0	0	0	0	0	0	0	0	0	81	0	0	0	0	0	0	0	0	0	0	0	0	0	0	0	0	0	0	0	0	d:Rhizaria,k:Eukaryota,p:Foraminifera,c:Globothalamea,o:Textulariida,f:Textulariida_XX,g:Liebusella,s:Liebusella_goesi
OTU203	0	0	0	0	0	0	0	0	44	0	0	0	0	0	0	0	0	0	0	0	0	0	0	0	0	0	0	0	0	0	0	0	0	0	0	0	0	d:Rhizaria,k:Eukaryota,p:Foraminifera,c:Monothalamids,o:Monothalamids_X,f:Monothalamids_XX,g:Saccamminidae_X,s:Saccamminidae_X_sp.
OTU204	0	0	0	0	0	36	0	0	0	0	0	0	0	0	0	0	0	0	0	0	0	0	0	0	0	0	0	0	0	0	0	0	0	0	0	0	0	d:Rhizaria,k:Eukaryota,p:Foraminifera,c:Globothalamea,o:Textulariida,f:Trochamminidae,g:Trochammina
OTU205	0	0	0	0	0	27	0	0	0	5	0	0	0	0	0	0	0	0	12	0	0	0	0	0	0	0	0	2	0	0	4	0	0	0	0	0	0	d:Rhizaria,k:Eukaryota,p:Foraminifera,c:Monothalamids,o:Monothalamids_Clade-BM,f:Bathysiphonidae,g:Bathysiphon,s:Bathysiphon_argenteus
OTU206	7	0	15	0	0	0	0	0	0	0	0	0	0	0	0	0	0	0	0	0	0	0	0	0	17	0	0	0	0	0	0	0	0	0	0	0	0	d:Rhizaria,k:Eukaryota,p:Foraminifera,c:Monothalamids,o:Monothalamids_Clade-BM,f:Bathysiphonidae,g:Micrometula,s:Micrometula_hyalostriata
OTU207	0	0	0	0	0	0	0	0	0	0	0	0	0	0	0	0	0	0	0	0	0	0	0	0	0	0	0	0	0	41	0	0	0	0	0	0	0	d:Rhizaria,k:Eukaryota,p:Foraminifera,c:Globothalamea,o:Rotaliida
OTU208	0	0	0	0	0	0	4	0	0	0	0	0	0	0	0	0	0	0	0	0	0	0	0	0	23	0	0	0	0	0	0	0	0	0	0	0	0	d:Rhizaria,k:Eukaryota,p:Foraminifera,c:Monothalamids,o:Monothalamids_X,f:Monothalamids_XX,g:Monothalamids_XXX,s:Monothalamids_XXX_sp.
OTU209	0	0	0	0	0	0	0	0	0	0	0	0	0	0	0	0	0	59	0	0	0	0	0	0	0	0	0	0	0	0	0	0	0	0	0	0	0	d:Rhizaria,k:Eukaryota,p:Foraminifera,c:Globothalamea,o:Rotaliida
OTU210	0	0	3	0	28	0	0	0	0	0	0	0	0	0	11	0	0	0	8	0	0	0	0	0	0	0	0	0	0	0	0	0	6	0	0	0	0	d:Rhizaria,k:Eukaryota,p:Foraminifera,c:Tubothalamea,o:Miliolida,f:Hauerinidae,g:Siphonaperta,s:Siphonaperta_sp.
OTU211	0	0	0	0	2	0	0	0	0	0	0	0	33	0	0	0	0	0	0	12	0	0	0	6	0	0	0	0	0	0	0	0	0	0	0	4	0	d:Rhizaria,k:Eukaryota,p:Foraminifera,c:Globothalamea,o:Textulariida,f:Trochamminidae,g:Trochammina,s:Trochammina_sp.
OTU212	0	0	14	0	0	0	0	0	0	0	0	0	38	0	0	0	0	0	0	0	0	0	0	0	0	0	0	0	0	0	0	0	0	0	0	0	0	d:Rhizaria,k:Eukaryota,p:Foraminifera,c:Tubothalamea,o:Miliolida,f:Rzehakinidae,g:Miliammina,s:Miliammina_sp.
OTU213	0	0	0	0	0	32	0	1	0	0	0	3	0	0	0	0	0	0	0	0	0	0	0	1	0	0	0	0	0	0	0	0	0	0	0	0	0	d:Rhizaria,k:Eukaryota,p:Foraminifera,c:Monothalamids,o:Monothalamids_X,f:Monothalamids_XX
OTU214	16	0	6	0	0	0	0	5	0	0	0	0	0	0	0	0	0	0	0	0	0	0	0	0	0	0	0	0	0	0	0	0	16	0	5	0	0	d:Rhizaria,k:Eukaryota,p:Foraminifera,c:Globothalamea,o:Textulariida,f:Textulariida_XX,g:Liebusella,s:Liebusella_goesi
OTU215	0	0	0	0	0	0	0	0	0	0	0	0	0	0	0	0	0	0	24	0	0	0	2	0	0	0	0	0	0	0	0	0	0	0	0	0	27	d:Rhizaria,k:Eukaryota,p:Foraminifera,c:Tubothalamea,o:Miliolida,f:Hauerinidae,g:Siphonaperta,s:Siphonaperta_sp.
OTU216	35	0	0	0	0	0	0	0	0	0	0	5	0	0	0	17	0	0	0	0	0	0	0	0	0	0	0	0	0	0	0	0	0	0	0	0	0	d:Rhizaria,k:Eukaryota,p:Foraminifera,c:Monothalamids,o:Monothalamids_X,f:Lagynidae,g:Nemogullmia,s:Nemogullmia_sp.
OTU217	0	0	0	0	0	0	0	0	0	0	0	0	0	0	0	0	0	0	0	0	0	0	0	0	33	0	0	0	0	0	0	0	0	0	0	0	0	d:Rhizaria,k:Eukaryota,p:Foraminifera,c:Tubothalamea,o:Miliolida,f:Hauerinidae,g:Siphonaperta,s:Siphonaperta_sp.
OTU218	0	3	1	0	7	0	0	0	0	0	0	0	0	10	0	0	0	0	0	0	0	0	0	0	0	0	3	11	0	0	0	0	0	2	0	16	0	d:Rhizaria,k:Eukaryota,p:Foraminifera,c:Foraminifera_X,o:Foraminifera_XX,f:Foraminifera_XXX,g:ENFOR2,s:ENFOR2_sp.
OTU219	0	0	0	0	11	0	0	0	0	0	50	0	0	0	0	0	0	0	0	0	0	0	0	0	0	0	0	0	0	0	0	0	0	0	0	0	0	d:Rhizaria,k:Eukaryota,p:Foraminifera,c:Globothalamea,o:Textulariida,f:Trochamminidae,g:Trochammina
OTU220	9	0	0	0	0	0	0	2	0	0	0	10	0	0	0	0	0	0	0	0	4	0	4	0	0	0	5	0	0	0	0	0	4	0	0	12	0	d:Rhizaria,k:Eukaryota,p:Foraminifera,c:Monothalamids,o:Monothalamids_X,f:Monothalamids_XX,g:Vanhoeffenella,s:Vanhoeffenella_sp.
OTU221	0	0	0	0	18	0	0	0	0	0	0	0	0	0	0	0	26	0	0	0	0	0	0	0	0	0	0	0	0	0	0	0	17	0	0	0	0	d:Rhizaria,k:Eukaryota,p:Foraminifera,c:Globothalamea,o:Textulariida,f:Reophacidae,g:Reophax,s:Reophax_sp.
OTU222	0	0	0	0	0	0	0	0	0	0	0	0	0	0	0	0	0	0	0	0	40	0	0	0	0	0	0	0	0	0	0	0	0	0	0	0	0	d:Rhizaria,k:Eukaryota,p:Foraminifera,c:Globothalamea,o:Rotaliida
OTU223	0	4	0	0	0	0	0	2	0	0	0	0	2	0	0	0	0	0	0	0	0	0	3	0	0	0	0	0	0	0	0	0	41	0	0	0	0	d:Rhizaria,k:Eukaryota,p:Foraminifera,c:Monothalamids,o:Monothalamids_Clade-BM,f:Bathysiphonidae,g:Bathysiphon,s:Bathysiphon_argenteus
OTU224	0	0	0	0	0	0	0	0	0	0	0	0	0	0	0	0	0	0	0	0	0	0	11	0	17	0	0	0	0	0	0	0	0	0	0	0	0	d:Rhizaria,k:Eukaryota,p:Foraminifera,c:Monothalamids,o:Monothalamids_X,f:Lagynidae,g:Nemogullmia,s:Nemogullmia_sp.
OTU225	0	0	0	0	0	0	0	9	0	0	0	8	0	0	4	0	0	0	3	0	0	0	0	0	10	0	0	0	0	0	0	0	0	0	0	0	0	d:Rhizaria,k:Eukaryota,p:Foraminifera,c:Globothalamea,o:Rotaliida
OTU226	11	0	10	0	0	0	0	7	0	0	0	0	0	0	0	0	0	0	0	0	0	0	0	0	0	0	0	15	0	0	0	0	0	0	0	0	0	d:Rhizaria,k:Eukaryota,p:Foraminifera,c:Tubothalamea,o:Miliolida,f:Hauerinidae,g:Siphonaperta,s:Siphonaperta_sp.
OTU227	0	0	5	0	0	0	0	0	0	0	0	0	0	0	0	0	0	27	0	0	0	0	0	0	0	0	0	0	7	0	0	0	0	0	0	0	0	d:Rhizaria,k:Eukaryota,p:Foraminifera,c:Monothalamids,o:Monothalamids_Clade-Y
OTU228	0	0	0	0	0	0	0	0	0	0	0	0	0	0	0	0	0	0	0	0	0	0	4	0	14	0	0	0	5	0	0	0	0	0	0	0	0	d:Rhizaria,k:Eukaryota,p:Foraminifera,c:Monothalamids,o:Monothalamids_Clade-BM,f:Bathysiphonidae,g:Micrometula,s:Micrometula_hyalostriata
OTU229	0	0	11	0	0	0	0	0	0	0	12	0	0	0	0	0	0	11	0	0	0	0	0	0	0	0	0	0	0	0	0	0	0	0	0	0	0	d:Rhizaria,k:Eukaryota,p:Foraminifera,c:Globothalamea,o:Rotaliida
OTU230	0	0	0	0	0	0	0	0	6	0	0	0	0	0	0	0	0	10	0	0	0	0	2	0	12	0	0	0	0	0	0	0	0	0	0	0	0	d:Rhizaria,k:Eukaryota,p:Foraminifera,c:Tubothalamea,o:Miliolida,f:Hauerinidae,g:Siphonaperta,s:Siphonaperta_sp.
OTU231	0	0	0	0	0	34	0	0	0	0	0	0	0	0	0	0	0	0	0	0	0	0	0	0	0	0	0	0	0	0	0	0	0	0	0	0	0	d:Rhizaria,k:Eukaryota,p:Foraminifera,c:Monothalamids,o:Monothalamids_X,f:Monothalamids_XX,g:Vanhoeffenella,s:Vanhoeffenella_sp.
OTU232	2	0	0	0	0	0	0	0	0	0	16	0	0	0	0	0	0	0	0	0	0	0	0	0	0	0	0	0	0	0	10	0	0	10	0	0	0	d:Rhizaria,k:Eukaryota,p:Foraminifera,c:Globothalamea,o:Textulariida,f:Textulariida_XX,g:Liebusella,s:Liebusella_goesi
OTU233	0	0	0	0	0	0	0	0	0	0	24	6	0	0	0	0	0	0	0	0	0	0	0	9	0	0	0	0	0	0	0	0	0	0	0	0	0	d:Rhizaria,k:Eukaryota,p:Foraminifera,c:Globothalamea
OTU234	0	0	0	0	0	0	0	0	6	0	0	0	0	0	0	0	0	0	0	0	0	0	0	0	0	0	0	0	13	0	0	0	0	0	0	0	0	d:Rhizaria,k:Eukaryota,p:Foraminifera,c:Globothalamea,o:Rotaliida,f:Globorotaliidae
OTU235	0	17	0	0	0	0	0	0	0	0	0	0	5	0	0	0	0	0	0	0	5	0	0	0	18	0	0	0	0	0	0	0	0	0	0	0	0	d:Rhizaria,k:Eukaryota,p:Foraminifera,c:Monothalamids,o:Monothalamids_Clade-BM,f:Bathysiphonidae,g:Bathysiphon,s:Bathysiphon_argenteus
OTU236	0	0	0	0	0	0	0	0	0	0	0	0	0	0	0	0	0	0	0	43	0	0	0	0	0	0	0	0	0	0	0	0	0	0	0	0	0	d:Rhizaria,k:Eukaryota,p:Foraminifera,c:Monothalamids,o:Monothalamids_Clade-Y,f:Monothalamids_Clade-Y_X
OTU237	0	0	0	0	0	0	0	0	0	0	0	0	0	7	0	0	0	0	30	0	9	0	0	0	0	0	0	0	0	0	0	0	0	0	0	0	0	d:Rhizaria,k:Eukaryota,p:Foraminifera,c:Monothalamids,o:Monothalamids_X,f:Monothalamids_XX,g:Tinogullmia,s:Tinogullmia_sp.
OTU238	0	0	0	0	0	0	40	0	0	0	0	0	0	0	0	0	0	0	0	0	0	0	0	0	0	0	0	0	0	0	0	0	0	0	0	0	0	d:Rhizaria,k:Eukaryota,p:Foraminifera,c:Globothalamea,o:Rotaliida,f:Rotaliida_X,g:Rotaliida_XX,s:Rotaliida_XX_sp.
OTU239	0	0	0	0	0	1	0	0	0	0	0	0	0	0	0	0	0	0	0	0	0	0	6	6	0	0	5	0	2	0	0	0	0	0	0	0	0	d:Rhizaria,k:Eukaryota,p:Foraminifera,c:Foraminifera_X,o:Foraminifera_XX,f:Foraminifera_XXX,g:Foraminifera_XXXX,s:Foraminifera_XXXX_sp.
OTU240	0	0	0	0	0	0	0	0	0	0	0	0	0	0	0	0	0	0	0	0	0	0	0	0	0	38	0	0	0	0	0	0	0	0	0	0	0	d:Rhizaria,k:Eukaryota,p:Foraminifera,c:Globothalamea,o:Rotaliida
OTU241	0	0	0	0	11	0	0	0	0	0	0	0	0	0	0	0	0	0	0	0	0	0	0	0	0	0	0	0	0	0	0	0	0	0	0	45	0	d:Rhizaria,k:Eukaryota,p:Foraminifera,c:Globothalamea,o:Textulariida,f:Textulariida_XX,g:Liebusella,s:Liebusella_goesi
OTU242	0	0	0	0	0	0	0	0	0	0	0	0	0	0	0	42	0	0	0	0	0	0	0	0	0	0	0	0	0	0	0	0	10	0	0	0	0	d:Rhizaria,k:Eukaryota,p:Foraminifera,c:Globothalamea,o:Rotaliida,f:Chilostomellidae,g:Chilostomella,s:Chilostomella_ovoidea
OTU243	0	0	0	0	0	0	0	0	0	0	0	0	0	0	0	0	0	15	27	0	0	0	0	0	0	0	0	0	0	0	0	0	0	0	0	0	0	d:Rhizaria,k:Eukaryota,p:Foraminifera,c:Monothalamids,o:Monothalamids_X,f:Monothalamids_XX,g:Tinogullmia,s:Tinogullmia_sp.
OTU244	0	0	0	0	0	0	0	0	0	0	0	0	0	0	0	0	0	0	0	0	0	0	0	0	0	0	0	0	0	31	0	0	0	0	0	0	0	d:Rhizaria,k:Eukaryota,p:Foraminifera,c:Globothalamea,o:Textulariida,f:Trochamminidae,g:Trochammina,s:Trochammina_hadai
OTU245	0	0	0	0	0	0	0	0	0	0	0	0	0	4	0	0	0	0	0	4	0	0	0	0	11	0	4	0	2	0	0	0	9	1	0	0	0	d:Rhizaria,k:Eukaryota,p:Foraminifera,c:Monothalamids,o:Monothalamids_X,f:Lagynidae,g:Nemogullmia,s:Nemogullmia_sp.
OTU246	0	0	0	0	0	0	0	0	0	0	0	0	0	0	0	0	0	0	0	0	0	0	0	0	0	0	0	0	0	0	28	0	0	0	0	0	0	d:Rhizaria,k:Eukaryota,p:Foraminifera,c:Globothalamea,o:Textulariida,f:Trochamminidae,g:Trochammina,s:Trochammina_hadai
OTU247	0	0	0	0	0	0	0	0	0	0	0	0	0	52	0	0	0	0	0	0	0	0	0	0	0	0	0	0	0	0	0	0	0	0	0	0	0	d:Rhizaria,k:Eukaryota,p:Foraminifera,c:Globothalamea,o:Textulariida,f:Textulariida_XX,g:Liebusella,s:Liebusella_goesi
OTU248	0	0	0	0	0	11	0	0	0	0	0	0	33	0	0	0	0	6	0	0	0	0	0	0	0	0	0	0	0	0	0	0	0	0	0	0	0	d:Rhizaria,k:Eukaryota,p:Foraminifera,c:Monothalamids,o:Monothalamids_X,f:Lagynidae,g:Nemogullmia,s:Nemogullmia_sp.
OTU249	0	0	0	34	0	0	0	0	0	0	0	0	0	0	0	0	0	0	0	0	0	0	0	0	0	0	0	0	0	0	0	0	0	0	0	0	0	d:Rhizaria,k:Eukaryota,p:Foraminifera,c:Monothalamids,o:Monothalamids_Clade-C,f:Astrorhizidae,g:Rhizammina,s:Rhizammina_algaeformis
OTU250	0	0	0	0	0	0	0	0	0	0	0	0	0	0	5	0	0	21	0	10	0	0	1	0	0	0	0	0	0	0	0	0	0	0	0	0	0	d:Rhizaria,k:Eukaryota,p:Foraminifera,c:Globothalamea,o:Rotaliida,f:Elphidiidae,g:Elphidium
OTU251	0	0	0	0	0	0	24	0	0	0	0	12	0	0	0	0	0	0	0	0	0	0	0	0	0	0	0	0	0	0	0	0	0	0	0	0	0	d:Rhizaria,k:Eukaryota,p:Foraminifera,c:Globothalamea
OTU252	0	0	0	0	0	0	0	0	0	0	0	0	0	0	0	0	0	0	0	0	0	0	0	0	0	0	0	0	0	0	0	0	0	37	0	0	0	d:Rhizaria,k:Eukaryota,p:Foraminifera,c:Monothalamids,o:Monothalamids_X,f:Lagynidae,g:Nemogullmia,s:Nemogullmia_sp.
OTU253	0	0	0	0	0	0	0	0	14	0	0	0	0	0	6	0	0	11	0	0	0	0	0	0	0	0	0	0	0	0	0	0	0	10	0	0	0	d:Rhizaria,k:Eukaryota,p:Foraminifera,c:Monothalamids,o:Monothalamids_X,f:Monothalamids_XX
OTU254	0	0	21	0	0	0	0	0	0	0	0	0	0	0	0	0	0	0	0	0	0	0	0	0	0	0	0	0	0	0	0	0	0	0	0	0	0	d:Rhizaria,k:Eukaryota,p:Foraminifera,c:Foraminifera_X,o:Foraminifera_XX,f:Foraminifera_XXX,g:Foraminifera_XXXX,s:Foraminifera_XXXX_sp.
OTU255	0	0	0	0	0	0	0	21	0	0	7	0	0	0	0	0	0	0	0	0	0	0	7	0	0	0	0	0	0	0	0	0	0	0	0	0	0	d:Rhizaria,k:Eukaryota,p:Foraminifera,c:Globothalamea,o:Textulariida,f:Trochamminidae,g:Trochammina,s:Trochammina_hadai
OTU256	0	0	0	0	0	0	0	0	0	0	0	0	0	0	0	0	0	0	0	0	0	0	0	23	0	0	0	0	0	0	0	0	0	0	0	0	0	d:Rhizaria,k:Eukaryota,p:Foraminifera,c:Monothalamids,o:Monothalamids_X,f:Lagynidae,g:Nemogullmia,s:Nemogullmia_sp.
OTU257	0	0	0	0	0	0	0	0	0	0	0	0	0	0	0	0	0	0	0	0	0	0	0	0	0	0	0	0	0	0	0	0	52	0	0	0	0	d:Rhizaria,k:Eukaryota,p:Foraminifera,c:Monothalamids,o:Monothalamids_X,f:Lagynidae,g:Nemogullmia,s:Nemogullmia_sp.
OTU258	0	0	0	0	10	19	0	0	0	0	0	0	0	0	0	0	0	0	0	0	0	0	0	0	0	0	0	0	0	0	0	0	0	0	0	0	0	d:Rhizaria,k:Eukaryota,p:Foraminifera,c:Globothalamea,o:Textulariida,f:Trochamminidae,g:Trochammina,s:Trochammina_hadai
OTU259	0	0	0	0	0	0	0	0	0	0	0	0	0	0	0	0	0	0	0	0	0	0	0	0	0	0	0	0	0	0	30	0	0	0	0	0	0	d:Rhizaria,k:Eukaryota,p:Foraminifera,c:Monothalamids,o:Monothalamids_X,f:Monothalamids_XX
OTU260	0	0	26	0	0	0	0	0	0	0	0	0	0	0	0	0	0	0	0	0	0	0	0	0	0	0	0	0	0	0	0	0	0	0	0	0	0	d:Rhizaria,k:Eukaryota,p:Foraminifera,c:Globothalamea,o:Rotaliida,f:Planorbulinidae,g:Hyalinea,s:Hyalinea_balthica
OTU261	0	0	0	0	0	0	0	0	0	0	0	0	0	0	0	0	0	0	0	0	36	0	0	0	0	0	0	0	0	0	0	0	0	0	0	0	0	d:Rhizaria,k:Eukaryota,p:Foraminifera,c:Monothalamids,o:Monothalamids_X,f:Lagynidae,g:Nemogullmia,s:Nemogullmia_sp.
OTU262	0	0	0	0	0	0	0	0	0	0	0	0	0	0	0	0	0	0	0	0	0	0	0	0	0	0	0	0	14	0	0	0	0	0	0	0	0	d:Rhizaria,k:Eukaryota,p:Foraminifera,c:Globothalamea,o:Rotaliida,f:Calcarinidae,g:Pararotalia,s:Pararotalia_nipponica
OTU263	0	0	0	0	0	0	0	0	0	0	0	0	0	0	0	51	0	0	0	0	0	0	0	0	0	0	0	0	0	0	0	0	0	0	0	0	0	d:Rhizaria,k:Eukaryota,p:Foraminifera,c:Globothalamea,o:Textulariida,f:Textulariacea,g:Textularia
OTU264	0	0	7	0	0	0	0	0	3	0	0	0	0	0	0	0	0	0	0	0	0	0	2	0	1	0	0	0	0	0	0	0	21	0	0	0	0	d:Rhizaria,k:Eukaryota,p:Foraminifera,c:Globothalamea,o:Rotaliida
OTU265	0	0	0	0	0	0	0	0	0	0	0	0	0	0	0	0	40	0	0	0	0	0	2	0	0	0	0	0	0	0	0	0	0	0	0	0	0	d:Rhizaria,k:Eukaryota,p:Foraminifera,c:Globothalamea
OTU266	0	0	0	0	0	0	0	0	0	0	0	0	0	0	0	0	0	0	0	0	42	0	0	0	0	0	0	0	0	0	0	0	0	0	0	0	0	d:Rhizaria,k:Eukaryota,p:Foraminifera,c:Globothalamea,o:Rotaliida,f:Epistominellidae,g:Epistominella,s:Epistominella_exigua
OTU267	0	0	0	0	0	0	0	2	0	6	0	14	0	0	7	5	0	0	0	0	0	0	0	9	0	0	0	0	0	0	0	0	0	0	0	0	0	d:Rhizaria,k:Eukaryota,p:Foraminifera,c:Globothalamea,o:Rotaliida,f:Globorotaliidae
OTU268	0	0	0	0	0	0	0	0	0	52	0	0	0	0	0	0	0	0	0	0	0	0	0	0	0	0	0	0	0	0	0	0	0	0	0	0	0	d:Rhizaria,k:Eukaryota,p:Foraminifera,c:Globothalamea,o:Rotaliida,f:Globorotaliidae
OTU269	0	0	0	26	0	0	0	0	0	0	0	0	0	0	0	0	0	0	0	0	0	0	0	0	0	0	0	0	0	0	0	0	0	0	0	0	0	d:Rhizaria,k:Eukaryota,p:Foraminifera,c:Monothalamids
OTU270	0	0	0	0	0	0	0	0	0	0	0	0	0	0	0	0	0	0	0	0	0	0	0	0	0	0	0	0	0	0	0	0	0	0	0	0	29	d:Rhizaria,k:Eukaryota,p:Foraminifera,c:Globothalamea,o:Textulariida,f:Trochamminidae,g:Trochammina,s:Trochammina_hadai
OTU271	0	0	0	0	0	0	0	0	3	0	0	0	0	0	0	0	0	11	0	0	0	0	0	0	9	0	2	3	0	0	0	0	0	4	0	0	0	d:Rhizaria,k:Eukaryota,p:Foraminifera,c:Globothalamea
OTU272	29	0	0	0	0	0	0	0	0	0	0	0	0	0	0	0	0	0	0	0	0	0	0	0	0	0	0	0	0	0	0	0	0	0	0	0	0	d:Rhizaria,k:Eukaryota,p:Foraminifera,c:Monothalamids,o:Monothalamids_Clade-I,f:Monothalamids_Clade-I_X,g:Astrammina,s:Astrammina_triangularis
OTU273	0	0	0	0	0	0	0	0	0	0	0	0	0	46	0	0	0	0	0	0	0	0	0	0	0	0	0	0	0	0	0	0	0	0	0	0	0	d:Rhizaria,k:Eukaryota,p:Foraminifera,c:Foraminifera_X,o:Foraminifera_XX,f:Foraminifera_XXX,g:Foraminifera_XXXX,s:Foraminifera_XXXX_sp.
OTU274	0	0	0	0	0	0	0	0	0	0	0	0	0	0	0	0	0	0	0	0	0	0	0	15	0	0	0	0	0	0	0	0	0	0	0	0	0	d:Rhizaria,k:Eukaryota,p:Foraminifera,c:Globothalamea,o:Textulariida,f:Textulariida_XX,g:Liebusella,s:Liebusella_goesi
OTU275	0	0	0	0	0	0	0	0	0	0	0	0	0	0	0	0	0	0	0	0	0	0	0	7	0	0	0	0	6	0	0	0	0	0	0	0	0	d:Rhizaria,k:Eukaryota,p:Foraminifera,c:Globothalamea,o:Textulariida,f:Trochamminidae,g:Trochammina,s:Trochammina_hadai
OTU276	0	0	0	0	0	0	0	0	0	0	0	0	0	0	0	0	0	0	0	0	0	0	0	0	25	0	0	0	0	0	0	0	0	0	0	0	0	d:Rhizaria,k:Eukaryota,p:Foraminifera,c:Monothalamids,o:Monothalamids_X,f:Lagynidae,g:Nemogullmia,s:Nemogullmia_sp.
OTU277	0	0	12	0	0	0	0	0	0	0	0	0	0	0	12	0	0	0	0	0	0	0	0	0	0	0	0	0	0	0	0	0	7	0	0	0	0	d:Rhizaria,k:Eukaryota,p:Foraminifera,c:Globothalamea,o:Rotaliida
OTU278	0	0	0	0	0	0	0	0	0	0	0	0	0	0	0	0	0	0	0	12	0	0	0	0	0	0	0	0	0	16	0	0	0	0	0	0	0	d:Rhizaria,k:Eukaryota,p:Foraminifera,c:Globothalamea,o:Textulariida,f:Trochamminidae,g:Trochammina,s:Trochammina_hadai
OTU279	0	0	0	0	0	0	0	0	0	0	41	0	0	0	0	0	0	0	0	0	0	0	0	0	0	0	0	0	0	0	0	0	0	0	0	0	0	d:Rhizaria,k:Eukaryota,p:Foraminifera
OTU280	0	0	0	0	0	0	0	0	0	0	0	0	0	7	0	0	0	0	0	0	0	0	0	0	0	0	16	0	4	0	0	0	0	0	0	0	0	d:Rhizaria,k:Eukaryota,p:Foraminifera,c:Monothalamids,o:Monothalamids_X,f:Monothalamids_XX,g:Vanhoeffenella,s:Vanhoeffenella_sp.
OTU281	0	0	0	0	0	0	0	0	0	0	0	0	0	0	0	0	0	0	0	0	0	0	0	0	0	0	0	0	0	0	0	0	43	0	0	0	0	d:Rhizaria,k:Eukaryota,p:Foraminifera,c:Globothalamea,o:Textulariida,f:Textulariida_XX,g:Liebusella,s:Liebusella_goesi
OTU282	0	0	0	0	0	0	0	0	0	0	0	21	0	0	0	4	0	0	0	0	0	0	0	4	0	0	0	0	0	0	0	0	0	0	0	0	0	d:Rhizaria,k:Eukaryota,p:Foraminifera,c:Monothalamids,o:Monothalamids_Clade-Y,f:Reticulomyxidae,g:Haplomyxa,s:Haplomyxa_saranae
OTU283	0	0	0	13	0	0	0	0	6	0	0	0	0	0	0	14	0	0	0	0	0	0	0	0	0	0	0	0	0	0	0	0	0	0	0	0	0	d:Rhizaria,k:Eukaryota,p:Foraminifera,c:Monothalamids,o:Monothalamids_Clade-BM,f:Bathysiphonidae,g:Bathysiphon,s:Bathysiphon_argenteus
OTU284	0	0	0	0	0	0	0	0	0	0	0	0	0	0	0	0	0	18	0	0	0	0	11	0	4	0	0	0	3	0	0	0	0	0	0	0	0	d:Rhizaria,k:Eukaryota,p:Foraminifera,c:Monothalamids,o:Monothalamids_Clade-BM,f:Bathysiphonidae,g:Bathysiphon,s:Bathysiphon_argenteus
OTU285	0	0	0	0	0	0	0	0	0	0	0	0	0	42	0	0	0	0	0	0	0	0	0	0	0	0	0	0	0	0	0	0	0	0	0	0	0	d:Rhizaria,k:Eukaryota,p:Foraminifera,c:Globothalamea,o:Textulariida
OTU286	0	6	0	0	0	0	0	0	0	0	0	0	0	0	0	21	0	14	0	0	0	0	0	0	0	0	0	0	0	0	0	0	0	0	0	0	0	d:Rhizaria,k:Eukaryota,p:Foraminifera,c:Monothalamids,o:Monothalamids_X,f:Lagynidae,g:Nemogullmia,s:Nemogullmia_sp.
OTU287	0	52	0	0	0	0	0	0	0	0	0	0	0	0	0	0	0	0	0	0	0	0	0	0	0	0	0	0	0	0	0	0	0	0	0	0	0	d:Rhizaria,k:Eukaryota,p:Foraminifera,c:Monothalamids,o:Monothalamids_Clade-C,f:Astrorhizidae,g:Rhizammina,s:Rhizammina_algaeformis
OTU288	0	0	0	0	0	0	0	0	0	0	0	0	0	0	0	0	0	0	0	0	34	0	0	0	0	0	0	0	0	0	0	0	0	0	0	0	0	d:Rhizaria,k:Eukaryota,p:Foraminifera,c:Foraminifera_X,o:Foraminifera_XX,f:Foraminifera_XXX,g:Foraminifera_XXXX,s:Foraminifera_XXXX_sp.
OTU289	0	0	0	0	0	0	0	0	0	0	0	20	0	0	0	0	0	0	0	0	0	0	0	0	0	0	0	0	0	0	0	0	0	0	0	13	0	d:Rhizaria,k:Eukaryota,p:Foraminifera,c:Globothalamea,o:Rotaliida,f:Pulleniidae,g:Pullenia,s:Pullenia_subcarinata
OTU290	0	0	0	0	0	0	0	0	0	0	0	0	0	0	0	0	0	0	0	0	0	0	19	0	0	0	0	0	0	0	0	0	0	0	0	0	0	d:Rhizaria,k:Eukaryota,p:Foraminifera,c:Monothalamids,o:Monothalamids_X,f:Monothalamids_XX
OTU291	0	0	0	0	0	0	0	0	0	0	0	0	0	0	0	0	0	0	18	0	0	0	0	0	0	0	0	0	0	0	0	0	0	0	0	0	18	d:Rhizaria,k:Eukaryota,p:Foraminifera,c:Tubothalamea,o:Miliolida,f:Hauerinidae,g:Siphonaperta,s:Siphonaperta_sp.
OTU292	0	26	0	0	0	0	0	0	0	0	0	0	0	0	0	24	0	0	0	0	0	0	0	0	0	0	0	0	0	0	0	0	0	0	0	0	0	d:Rhizaria,k:Eukaryota,p:Foraminifera,c:Monothalamids,o:Monothalamids_Clade-BM,f:Bathysiphonidae,g:Micrometula,s:Micrometula_hyalostriata
OTU293	0	0	0	0	0	0	0	0	0	0	0	0	0	0	0	49	0	0	0	0	0	0	0	0	0	0	0	0	0	0	0	0	0	0	0	0	0	d:Rhizaria,k:Eukaryota,p:Foraminifera,c:Monothalamids
OTU294	0	0	0	0	0	0	0	0	0	0	0	0	0	0	0	0	0	0	0	0	0	0	0	0	16	0	0	0	0	0	0	0	0	0	0	0	0	d:Rhizaria,k:Eukaryota,p:Foraminifera,c:Globothalamea,o:Textulariida,f:Textulariida_XX,g:Liebusella,s:Liebusella_goesi
OTU295	0	0	0	0	12	12	0	0	0	0	0	0	0	0	0	0	0	0	0	0	0	0	0	0	0	0	0	0	0	0	0	0	0	0	0	0	0	d:Rhizaria,k:Eukaryota,p:Foraminifera,c:Monothalamids
OTU296	0	12	0	0	3	0	0	5	0	0	0	0	0	0	0	0	0	0	0	0	1	0	4	0	0	0	0	0	0	0	0	0	0	0	5	0	0	d:Rhizaria,k:Eukaryota,p:Foraminifera,c:Monothalamids,o:Monothalamids_Clade-I,f:Monothalamids_Clade-I_X,g:Astrammina,s:Astrammina_triangularis
OTU297	0	0	0	0	0	24	0	0	0	0	0	0	0	0	0	0	0	0	0	0	0	0	0	0	0	0	0	0	0	0	0	0	0	0	0	0	0	d:Rhizaria,k:Eukaryota,p:Foraminifera,c:Globothalamea,o:Rotaliida,f:Buliminellidae,g:Buliminella,s:Buliminella_tenuata
OTU298	0	0	0	0	0	0	0	0	0	0	0	0	0	0	0	0	0	0	0	0	0	0	0	0	0	0	0	0	0	19	0	0	0	0	0	0	0	d:Rhizaria,k:Eukaryota,p:Foraminifera,c:Monothalamids,o:Monothalamids_Clade-E,f:Monothalamids_Clade-E_X,g:Psammophaga
OTU299	0	0	1	0	0	0	0	0	0	0	0	4	0	0	11	0	0	0	0	0	0	2	4	0	0	0	0	0	0	0	0	0	0	0	0	0	0	d:Rhizaria,k:Eukaryota,p:Foraminifera,c:Monothalamids,o:Monothalamids_X,f:Monothalamids_XX,g:Monothalamids_XXX,s:Monothalamids_XXX_sp.
OTU300	0	0	0	0	0	0	0	8	0	0	0	0	0	0	0	0	0	0	0	0	0	0	11	0	0	0	0	0	0	0	0	0	0	0	0	0	0	d:Rhizaria,k:Eukaryota,p:Foraminifera,c:Monothalamids,o:Monothalamids_X,f:Monothalamids_XX,g:Vellaria,s:Vellaria_pellucidus
OTU301	0	0	0	8	0	0	0	0	0	0	0	0	0	0	0	0	33	0	0	0	0	0	0	0	0	0	0	0	0	0	0	0	0	0	0	0	0	d:Rhizaria,k:Eukaryota,p:Foraminifera,c:Globothalamea,o:Rotaliida,f:Rotaliida_X,g:Rotaliida_XX,s:Rotaliida_XX_sp.
OTU302	0	0	0	0	0	0	0	0	0	0	0	5	0	0	0	0	0	0	0	4	0	0	0	0	0	0	0	0	0	11	0	0	0	0	0	0	7	d:Rhizaria,k:Eukaryota,p:Foraminifera,c:Globothalamea,o:Textulariida,f:Trochamminidae,g:Trochammina
OTU303	0	0	0	0	0	4	0	0	0	0	0	0	0	0	31	0	0	0	0	0	0	0	0	0	0	0	0	0	0	0	0	0	0	0	0	0	0	d:Rhizaria,k:Eukaryota,p:Foraminifera,c:Monothalamids,o:Monothalamids_X,f:Monothalamids_XX,g:Tinogullmia,s:Tinogullmia_sp.
OTU304	0	0	0	0	0	0	0	0	0	0	0	0	0	41	0	0	0	0	0	0	0	0	0	0	0	0	0	0	0	0	0	0	0	0	0	0	0	d:Rhizaria,k:Eukaryota,p:Foraminifera,c:Globothalamea,o:Textulariida,f:Trochamminidae,g:Trochammina,s:Trochammina_hadai
OTU305	0	27	0	0	0	0	0	0	0	0	0	0	4	0	0	0	0	0	0	0	0	0	0	0	0	0	0	0	0	0	0	0	0	10	0	0	0	d:Rhizaria,k:Eukaryota,p:Foraminifera,c:Monothalamids,o:Monothalamids_X,f:Lagynidae,g:Nemogullmia,s:Nemogullmia_sp.
OTU306	0	0	0	0	41	0	0	0	0	0	0	0	0	0	0	0	0	0	0	0	0	0	0	0	0	0	0	0	0	0	0	0	0	0	0	0	0	d:Rhizaria,k:Eukaryota,p:Foraminifera,c:Monothalamids,o:Monothalamids_X,f:Lagynidae,g:Nemogullmia,s:Nemogullmia_sp.
OTU307	0	0	0	0	0	0	0	0	0	0	0	0	0	0	0	0	0	0	0	0	0	0	0	0	0	0	0	0	0	30	0	0	0	0	0	0	0	d:Rhizaria,k:Eukaryota,p:Foraminifera,c:Globothalamea,o:Textulariida,f:Textulariacea,g:Textularia,s:Textularia_sagittula
OTU308	0	0	0	0	15	0	0	0	0	0	0	0	0	0	0	0	0	0	0	0	0	0	3	0	0	0	0	3	7	0	0	0	0	0	0	0	0	d:Rhizaria,k:Eukaryota,p:Foraminifera,c:Monothalamids,o:Monothalamids_X,f:Monothalamids_XX
OTU309	0	0	0	0	7	0	0	0	0	0	8	0	0	0	0	0	0	22	0	0	0	0	0	0	0	0	0	0	0	0	0	0	0	0	0	0	0	d:Rhizaria,k:Eukaryota,p:Foraminifera
OTU310	15	0	0	0	0	0	0	0	0	0	0	0	0	0	0	0	0	0	0	0	0	0	0	0	0	0	0	0	0	0	0	0	0	0	0	20	0	d:Rhizaria,k:Eukaryota,p:Foraminifera
OTU311	0	0	0	0	0	16	0	0	0	0	0	0	0	0	0	0	0	0	0	0	0	0	0	0	0	0	0	8	0	0	0	0	0	0	0	0	0	d:Rhizaria,k:Eukaryota,p:Foraminifera,c:Monothalamids,o:Monothalamids_X,f:Monothalamids_XX,g:Vellaria,s:Vellaria_sp.
OTU312	0	0	8	0	0	0	0	0	0	0	9	0	0	0	0	0	0	0	0	0	0	0	0	8	0	0	0	0	0	0	0	0	0	0	0	0	0	d:Rhizaria,k:Eukaryota,p:Foraminifera,c:Monothalamids,o:Monothalamids_X,f:Lagynidae,g:Nemogullmia,s:Nemogullmia_sp.
OTU313	0	0	7	0	0	0	0	0	0	0	0	0	0	0	0	0	20	0	0	0	0	0	0	0	0	0	0	0	0	0	0	0	0	0	0	0	0	d:Rhizaria,k:Eukaryota,p:Foraminifera,c:Globothalamea,o:Rotaliida,f:Buliminellidae,g:Buliminella,s:Buliminella_tenuata
OTU314	0	0	0	0	0	0	0	0	0	0	0	0	0	0	0	0	38	0	0	0	0	0	0	0	0	0	0	0	0	0	0	0	0	0	0	0	0	d:Rhizaria,k:Eukaryota,p:Foraminifera
OTU315	0	6	0	0	0	0	0	0	0	0	0	0	0	0	0	0	0	0	0	0	0	0	5	0	9	0	0	0	0	0	0	0	0	0	0	0	0	d:Rhizaria,k:Eukaryota,p:Foraminifera,c:Foraminifera_X,o:Foraminifera_XX,f:Foraminifera_XXX,g:Allogromida,s:Allogromida_sp.
OTU316	0	0	0	0	0	0	0	0	0	0	0	0	0	0	0	0	0	1	0	0	0	0	0	0	19	0	0	0	0	0	0	0	0	0	0	0	0	d:Rhizaria,k:Eukaryota,p:Foraminifera,c:Globothalamea,o:Rotaliida
OTU317	0	0	0	0	0	0	0	0	0	0	0	0	0	0	0	0	0	0	0	0	0	0	0	0	0	0	0	0	0	0	0	0	0	0	0	45	0	d:Rhizaria,k:Eukaryota,p:Foraminifera,c:Tubothalamea,o:Spirillinida,f:Ammodiscidae,g:Ammodiscus,s:Ammodiscus_sp.
OTU318	0	0	0	0	0	0	0	0	0	0	0	0	0	0	0	0	0	0	34	0	0	0	0	0	0	0	0	0	0	0	0	0	0	0	0	0	0	d:Rhizaria,k:Eukaryota,p:Foraminifera,c:Monothalamids,o:Monothalamids_X,f:Monothalamids_XX,g:Vanhoeffenella,s:Vanhoeffenella_sp.
OTU319	0	0	0	0	0	0	0	30	0	0	0	0	0	0	0	0	0	0	0	0	0	0	0	0	0	0	0	0	0	0	0	0	0	0	0	0	0	d:Rhizaria,k:Eukaryota,p:Foraminifera,c:Monothalamids,o:Monothalamids_Clade-BM,f:Bathysiphonidae,g:Micrometula,s:Micrometula_hyalostriata
OTU320	0	0	0	0	0	0	0	0	0	0	0	0	0	0	0	0	0	0	0	0	0	0	14	0	0	0	0	0	0	0	0	0	0	0	0	0	0	d:Rhizaria,k:Eukaryota,p:Foraminifera,c:Globothalamea,o:Rotaliida
OTU321	0	0	0	0	0	0	0	0	0	0	0	0	0	0	0	0	0	0	0	0	0	0	0	0	0	0	0	0	0	0	0	22	0	0	0	0	0	d:Rhizaria,k:Eukaryota,p:Foraminifera,c:Globothalamea,o:Rotaliida,f:Nonionidae,g:Nonionella,s:Nonionella_labradorica
OTU322	0	0	0	0	0	0	0	0	0	19	0	0	0	0	0	0	9	0	0	0	0	0	5	0	0	0	0	0	0	0	0	0	0	0	0	0	0	d:Rhizaria,k:Eukaryota,p:Foraminifera,c:Monothalamids,o:Monothalamids_X,f:Monothalamids_XX,g:Vanhoeffenella,s:Vanhoeffenella_sp.
OTU323	0	0	0	0	0	0	0	0	0	0	0	0	0	5	0	0	0	0	0	0	0	0	3	0	3	0	0	0	0	0	1	0	0	0	0	0	0	d:Rhizaria,k:Eukaryota,p:Foraminifera,c:Globothalamea,o:Rotaliida,f:Bolivinitidae,g:Bolivina
OTU324	0	0	0	0	0	0	0	0	0	0	0	0	0	0	0	0	0	0	0	0	0	0	0	0	13	0	0	0	0	0	0	0	0	12	0	0	0	d:Rhizaria,k:Eukaryota,p:Foraminifera,c:Monothalamids,o:Monothalamids_X
OTU325	0	0	0	0	0	0	0	0	0	0	0	0	0	9	0	0	26	0	0	0	0	0	0	0	0	0	0	0	0	0	0	0	0	0	0	0	0	d:Rhizaria,k:Eukaryota,p:Foraminifera,c:Globothalamea,o:Rotaliida
OTU326	0	0	0	0	0	0	0	0	0	0	0	33	0	0	0	0	0	0	0	0	0	0	0	0	0	0	0	0	0	0	0	0	0	0	0	0	0	d:Rhizaria,k:Eukaryota,p:Foraminifera,c:Globothalamea,o:Rotaliida,f:Globorotaliidae,g:Globorotalia
OTU327	0	0	0	0	0	0	0	0	0	0	0	0	0	0	0	0	0	0	0	0	0	0	0	0	0	0	0	0	0	0	0	0	40	0	0	0	0	d:Rhizaria,k:Eukaryota,p:Foraminifera,c:Globothalamea,o:Textulariida,f:Textulariida_XX,g:Liebusella,s:Liebusella_goesi
OTU328	0	0	0	0	0	0	0	0	0	0	0	0	0	0	0	0	7	0	0	0	0	0	0	13	0	0	0	0	0	0	0	0	10	0	0	0	0	d:Rhizaria,k:Eukaryota,p:Foraminifera,c:Monothalamids,o:Monothalamids_X,f:Monothalamids_XX,g:Vanhoeffenella,s:Vanhoeffenella_sp.
OTU329	0	0	7	0	0	0	0	3	0	6	0	0	5	0	0	0	0	0	0	0	0	0	0	0	0	0	0	0	0	0	0	0	0	0	0	0	0	d:Rhizaria,k:Eukaryota,p:Foraminifera,c:Globothalamea,o:Rotaliida,f:Rotaliida_X,g:Rotaliida_XX,s:Rotaliida_XX_sp.
OTU330	0	0	0	0	0	0	0	0	0	0	0	0	0	0	0	0	0	0	0	0	0	0	0	0	0	0	0	0	12	0	0	0	0	0	0	0	0	d:Rhizaria,k:Eukaryota,p:Foraminifera,c:Monothalamids,o:Monothalamids_Clade-C,f:Astrorhizidae,g:Rhizammina,s:Rhizammina_algaeformis
OTU331	0	0	3	0	0	0	0	0	0	0	0	0	0	0	0	0	0	0	0	0	0	0	0	0	0	17	0	0	0	0	0	0	0	0	0	0	0	d:Rhizaria,k:Eukaryota,p:Foraminifera,c:Monothalamids,o:Monothalamids_X,f:Monothalamids_XX,g:Vellaria,s:Vellaria_pellucidus
OTU332	0	7	0	10	0	0	0	0	0	0	0	0	0	0	3	0	0	0	0	0	0	0	0	0	0	0	0	0	0	0	0	0	0	7	1	0	0	d:Rhizaria,k:Eukaryota,p:Foraminifera,c:Monothalamids,o:Monothalamids_Clade-BM,f:Bathysiphonidae,g:Bathysiphon,s:Bathysiphon_argenteus
OTU333	0	0	0	0	0	0	0	0	2	0	0	0	0	0	0	14	0	0	4	0	0	0	6	0	0	0	0	0	0	0	0	0	0	0	0	0	0	d:Rhizaria,k:Eukaryota,p:Foraminifera,c:Tubothalamea,o:Miliolida,f:Hauerinidae,g:Siphonaperta,s:Siphonaperta_sp.
OTU334	0	0	0	0	0	4	0	0	0	0	0	0	0	0	0	0	0	7	4	0	0	0	0	0	0	0	0	0	4	0	0	0	0	5	0	0	0	d:Rhizaria,k:Eukaryota,p:Foraminifera,c:Monothalamids,o:Monothalamids_Clade-I,f:Monothalamids_Clade-I_X,g:Astrammina,s:Astrammina_triangularis
OTU335	0	0	0	0	0	0	0	0	0	0	0	0	0	0	0	0	0	0	0	23	0	0	5	0	0	0	0	0	0	0	0	0	0	0	0	0	0	d:Rhizaria,k:Eukaryota,p:Foraminifera,c:Monothalamids,o:Monothalamids_X,f:Monothalamids_XX,g:Vellaria,s:Vellaria_pellucidus
OTU336	0	0	0	0	0	0	0	0	0	0	0	0	0	0	0	0	0	0	0	0	0	0	13	0	0	0	0	0	0	0	0	0	0	0	0	0	0	d:Rhizaria,k:Eukaryota,p:Foraminifera,c:Monothalamids,o:Monothalamids_X,f:Monothalamids_XX
OTU337	0	0	0	0	0	0	0	0	22	0	0	0	0	0	0	0	0	0	0	0	0	0	0	0	0	0	0	0	0	0	0	0	0	0	0	0	0	d:Rhizaria,k:Eukaryota,p:Foraminifera,c:Globothalamea,o:Textulariida,f:Trochamminidae,g:Trochammina,s:Trochammina_hadai
OTU338	0	0	0	0	0	0	0	0	0	0	0	0	0	0	0	0	0	0	0	0	0	0	10	0	0	0	0	0	0	0	0	0	0	0	0	0	0	d:Rhizaria,k:Eukaryota,p:Foraminifera,c:Foraminifera_X,o:Foraminifera_XX,f:Foraminifera_XXX,g:Foraminifera_XXXX,s:Foraminifera_XXXX_sp.
OTU339	0	0	0	0	0	0	0	0	0	0	0	0	0	0	0	0	0	0	0	0	0	0	0	0	0	0	0	0	8	0	0	0	0	0	0	0	0	d:Rhizaria,k:Eukaryota,p:Foraminifera,c:Globothalamea,o:Rotaliida,f:Stainforthiidae,g:Stainforthia,s:Stainforthia_fusiformis
OTU340	0	0	0	0	0	0	0	0	0	0	0	0	0	0	31	0	0	0	0	0	0	0	0	0	0	0	0	0	0	0	0	0	0	0	0	0	0	d:Rhizaria,k:Eukaryota,p:Foraminifera,c:Monothalamids,o:Monothalamids_X,f:Monothalamids_XX,g:Tinogullmia,s:Tinogullmia_sp.
OTU341	0	0	0	0	0	0	0	0	0	0	0	0	0	0	0	0	0	0	0	0	0	0	16	0	0	0	0	0	0	0	0	0	0	0	0	0	0	d:Rhizaria,k:Eukaryota,p:Foraminifera,c:Foraminifera_X,o:Foraminifera_XX,f:Foraminifera_XXX
OTU342	0	0	0	0	0	0	0	0	0	0	0	0	0	0	0	0	0	0	0	0	0	0	0	0	0	0	0	0	0	18	0	0	0	0	0	0	0	d:Rhizaria,k:Eukaryota,p:Foraminifera,c:Monothalamids,o:Monothalamids_X,f:Monothalamids_XX,g:Vanhoeffenella,s:Vanhoeffenella_sp.
OTU343	0	0	0	0	0	0	0	0	0	0	0	0	0	0	0	0	0	0	0	0	0	14	1	0	0	0	0	0	0	0	9	0	0	0	0	0	0	d:Rhizaria,k:Eukaryota,p:Foraminifera,c:Monothalamids,o:Monothalamids_X,f:Monothalamids_XX
OTU344	0	0	0	0	0	0	0	0	0	0	0	0	0	0	0	0	0	0	0	22	0	0	0	0	0	0	0	0	0	0	0	0	0	0	0	0	0	d:Rhizaria,k:Eukaryota,p:Foraminifera,c:Monothalamids,o:Monothalamids_Clade-I,f:Monothalamids_Clade-I_X,g:Astrammina,s:Astrammina_triangularis
OTU345	0	0	0	0	0	0	0	0	0	0	0	0	0	0	0	0	0	10	0	0	0	0	0	0	11	0	0	0	0	0	0	0	0	0	0	0	0	d:Rhizaria,k:Eukaryota,p:Foraminifera,c:Monothalamids
OTU346	0	0	0	0	0	0	0	0	0	0	0	0	0	0	33	0	0	0	0	0	0	0	0	0	0	0	0	0	0	0	0	0	0	0	0	0	0	d:Rhizaria,k:Eukaryota,p:Foraminifera,c:Tubothalamea,o:Miliolida,f:Hauerinidae,g:Siphonaperta,s:Siphonaperta_sp.
OTU347	0	0	0	0	0	0	0	0	0	0	0	0	0	0	0	0	0	0	0	0	0	0	11	0	0	0	0	0	0	0	0	0	0	0	0	0	0	d:Rhizaria,k:Eukaryota,p:Foraminifera,c:Globothalamea,o:Rotaliida
OTU348	0	0	0	0	0	0	0	7	0	0	0	0	0	0	0	0	0	0	0	0	0	0	0	0	0	0	0	0	0	0	0	0	0	0	0	19	0	d:Rhizaria,k:Eukaryota,p:Foraminifera,c:Monothalamids,o:Monothalamids_X,f:Monothalamids_XX,g:Vellaria,s:Vellaria_sp.
OTU349	0	0	19	0	0	0	0	0	0	0	0	0	0	0	0	0	0	0	0	0	0	0	0	0	0	0	0	0	0	0	0	0	0	0	0	0	0	d:Rhizaria,k:Eukaryota,p:Foraminifera,c:Globothalamea,o:Rotaliida
OTU350	0	0	0	0	0	0	0	7	0	0	0	0	0	9	0	0	0	0	0	0	0	0	1	0	3	0	0	0	0	0	0	0	0	0	0	0	0	d:Rhizaria,k:Eukaryota,p:Foraminifera,c:Tubothalamea,o:Spirillinida,f:Ammodiscidae,g:Ammodiscus,s:Ammodiscus_sp.
OTU351	0	0	0	0	0	0	0	0	0	0	0	0	0	0	0	0	0	0	0	0	0	0	0	0	0	0	27	0	0	0	0	0	0	0	0	0	0	d:Rhizaria,k:Eukaryota,p:Foraminifera,c:Globothalamea,o:Rotaliida,f:Nummulitidae
OTU352	0	0	0	0	0	0	3	0	0	0	0	23	0	0	0	0	0	0	0	0	0	0	0	0	0	0	0	0	0	0	0	0	0	0	0	0	0	d:Rhizaria,k:Eukaryota,p:Foraminifera,c:Monothalamids,o:Monothalamids_X,f:Monothalamids_XX,g:Allogromiid,s:Allogromiid_sp.
OTU353	0	0	0	0	0	0	0	0	0	0	0	0	0	0	0	0	0	0	0	13	0	0	0	0	0	0	0	0	0	5	0	0	0	0	0	0	0	d:Rhizaria,k:Eukaryota,p:Foraminifera,c:Globothalamea,o:Rotaliida,f:Stainforthiidae,g:Stainforthia,s:Stainforthia_fusiformis
OTU354	0	0	0	0	0	0	0	0	0	0	0	0	0	0	0	0	0	0	0	7	0	0	0	0	8	0	0	0	0	0	0	0	0	0	0	0	0	d:Rhizaria,k:Eukaryota,p:Foraminifera,c:Tubothalamea,o:Miliolida,f:Hauerinidae,g:Siphonaperta,s:Siphonaperta_sp.
OTU355	0	0	0	0	0	0	24	0	0	0	0	0	0	0	0	0	0	0	0	0	0	0	0	0	0	0	0	0	0	0	0	0	0	0	0	0	0	d:Rhizaria,k:Eukaryota,p:Foraminifera,c:Monothalamids,o:Monothalamids_Clade-E,f:Monothalamids_Clade-E_X,g:Boderia,s:Boderia_sp.
OTU356	0	0	0	0	0	14	0	0	0	0	0	0	0	0	0	0	0	0	0	0	0	0	0	0	0	0	0	0	0	0	0	0	0	0	0	0	0	d:Rhizaria,k:Eukaryota,p:Foraminifera,c:Monothalamids,o:Monothalamids_Clade-I,f:Monothalamids_Clade-I_X,g:Astrammina,s:Astrammina_triangularis
OTU357	0	0	0	0	0	0	0	0	0	0	0	0	0	0	0	0	0	0	0	0	0	0	0	0	0	20	0	0	0	0	0	0	0	0	0	0	0	d:Rhizaria,k:Eukaryota,p:Foraminifera,c:Tubothalamea,o:Miliolida,f:Hauerinidae,g:Siphonaperta,s:Siphonaperta_sp.
OTU358	0	0	0	0	0	0	0	0	0	0	0	0	0	0	0	0	0	0	0	0	0	0	0	0	0	0	0	0	0	16	0	0	0	0	0	0	0	d:Rhizaria,k:Eukaryota,p:Foraminifera,c:Monothalamids,o:Monothalamids_X,f:Monothalamids_XX,g:Saccamminidae_X,s:Saccamminidae_X_sp.
OTU359	0	0	0	0	0	0	0	0	0	0	0	0	0	0	0	0	0	0	0	0	0	36	0	0	0	0	0	0	0	0	0	0	0	0	0	0	0	d:Rhizaria,k:Eukaryota,p:Foraminifera,c:Globothalamea,o:Textulariida,f:Trochamminidae,g:Trochammina
OTU360	0	0	0	0	0	0	0	17	0	0	0	0	0	0	0	3	0	0	0	0	2	0	0	0	0	0	0	0	0	0	0	0	0	0	0	0	0	d:Rhizaria,k:Eukaryota,p:Foraminifera,c:Globothalamea,o:Rotaliida
OTU361	0	0	0	0	0	0	0	0	0	0	0	0	0	36	0	0	0	0	0	0	0	0	0	0	0	0	0	0	0	0	0	0	0	0	0	0	0	d:Rhizaria,k:Eukaryota,p:Foraminifera,c:Monothalamids,o:Monothalamids_Clade-C,f:Astrorhizidae,g:Rhizammina,s:Rhizammina_algaeformis
OTU362	0	0	0	0	0	0	0	0	0	0	0	0	32	0	0	0	0	0	0	0	0	0	0	0	0	0	0	0	0	0	0	0	0	0	0	0	0	d:Rhizaria,k:Eukaryota,p:Foraminifera,c:Globothalamea,o:Rotaliida
OTU363	0	0	0	0	0	0	0	0	0	33	0	0	0	0	0	0	0	0	0	0	0	0	0	0	0	0	0	0	0	0	0	0	0	0	0	0	0	d:Rhizaria,k:Eukaryota,p:Foraminifera,c:Monothalamids,o:Monothalamids_X,f:Monothalamids_XX,g:Monothalamids_XXX,s:Monothalamids_XXX_sp.
OTU364	0	0	0	0	0	0	0	0	0	0	0	0	0	0	0	0	0	18	0	0	0	0	0	0	5	0	0	0	0	0	0	0	0	0	0	0	0	d:Rhizaria,k:Eukaryota,p:Foraminifera,c:Globothalamea,o:Rotaliida
OTU365	22	0	0	0	0	0	0	0	0	0	0	0	0	0	0	0	0	0	0	0	0	0	0	0	0	0	0	0	0	0	0	0	0	0	0	0	0	d:Rhizaria,k:Eukaryota,p:Foraminifera,c:Globothalamea
OTU366	0	0	3	0	0	0	0	0	0	0	13	0	0	0	0	0	0	0	11	0	0	0	0	0	0	0	0	0	0	0	0	0	0	0	0	0	0	d:Rhizaria,k:Eukaryota,p:Foraminifera,c:Monothalamids,o:Monothalamids_X,f:Monothalamids_XX,g:Vellaria,s:Vellaria_sp.
OTU367	0	0	0	0	0	0	0	0	11	0	0	0	0	0	0	0	0	0	0	0	0	0	0	0	2	0	0	0	0	0	0	0	0	0	0	0	0	d:Rhizaria,k:Eukaryota,p:Foraminifera,c:Globothalamea,o:Rotaliida
OTU368	0	0	0	0	0	0	0	0	0	0	0	0	0	0	0	0	0	0	0	0	0	0	0	0	0	0	24	0	0	0	0	0	0	0	0	0	0	d:Rhizaria,k:Eukaryota,p:Foraminifera,c:Foraminifera_X,o:Foraminifera_XX,f:Foraminifera_XXX,g:Foraminifera_XXXX,s:Foraminifera_XXXX_sp.
OTU369	0	0	0	0	0	0	0	0	0	0	0	0	8	0	0	0	0	0	0	0	0	0	0	0	0	0	0	0	0	0	10	0	0	0	0	0	0	d:Rhizaria,k:Eukaryota,p:Foraminifera,c:Monothalamids,o:Monothalamids_X,f:Monothalamids_XX
OTU370	0	0	0	0	0	0	0	0	5	0	0	0	4	0	0	0	0	0	0	4	0	0	0	0	4	0	0	0	0	0	0	0	0	0	0	0	0	d:Rhizaria,k:Eukaryota,p:Foraminifera,c:Globothalamea,o:Rotaliida
OTU371	0	0	0	0	0	0	19	0	0	0	0	0	0	0	0	0	0	0	0	0	0	0	0	0	0	0	0	0	0	0	0	0	0	0	0	0	0	d:Rhizaria,k:Eukaryota,p:Foraminifera,c:Monothalamids,o:Monothalamids_X,f:Lagynidae,g:Nemogullmia,s:Nemogullmia_sp.
OTU372	0	0	0	0	0	0	0	0	0	0	0	0	0	0	0	0	0	0	27	0	0	0	0	0	0	0	0	0	0	0	0	0	0	0	0	0	0	d:Rhizaria,k:Eukaryota,p:Foraminifera,c:Monothalamids,o:Monothalamids_X,f:Monothalamids_XX,g:Vanhoeffenella,s:Vanhoeffenella_sp.
OTU373	0	0	0	0	0	0	0	0	0	0	0	0	0	0	0	21	0	0	0	0	0	0	4	0	0	0	0	0	0	0	0	0	0	0	0	0	0	d:Rhizaria,k:Eukaryota,p:Foraminifera,c:Monothalamids,o:Monothalamids_Clade-BM,f:Bathysiphonidae,g:Micrometula,s:Micrometula_hyalostriata
OTU374	0	0	0	0	0	0	0	0	0	0	0	0	0	0	0	0	12	0	0	0	2	0	4	0	0	0	0	0	0	0	0	0	0	0	0	8	0	d:Rhizaria,k:Eukaryota,p:Foraminifera,c:Globothalamea,o:Rotaliida
OTU375	0	0	0	0	0	0	0	0	0	0	0	0	0	0	0	0	0	0	0	18	0	0	0	0	0	0	0	0	0	0	0	0	0	0	0	0	0	d:Rhizaria,k:Eukaryota,p:Foraminifera,c:Monothalamids
OTU376	13	0	0	0	0	0	0	0	0	0	0	0	0	0	0	0	0	0	0	0	0	0	0	0	0	0	0	0	0	0	0	0	5	0	0	0	0	d:Rhizaria,k:Eukaryota,p:Foraminifera,c:Monothalamids,o:Monothalamids_X
OTU377	0	0	0	0	0	0	0	0	0	0	12	0	0	0	12	0	0	0	0	0	0	0	0	0	0	0	0	0	0	0	0	0	0	0	0	0	0	d:Rhizaria,k:Eukaryota,p:Foraminifera,c:Globothalamea,o:Rotaliida,f:Rotaliida_X,g:Rotaliida_XX,s:Rotaliida_XX_sp.
OTU378	0	0	0	0	0	0	0	0	0	0	0	0	0	0	10	0	0	0	0	0	0	0	0	0	8	0	0	0	0	0	0	0	0	0	0	0	0	d:Rhizaria,k:Eukaryota,p:Foraminifera,c:Globothalamea,o:Rotaliida
OTU379	0	0	0	0	0	0	0	0	0	0	0	4	0	0	0	0	0	0	0	0	0	0	0	0	0	0	0	14	0	0	0	0	0	0	0	0	0	d:Rhizaria,k:Eukaryota,p:Foraminifera,c:Globothalamea,o:Rotaliida
OTU380	0	0	12	0	0	0	0	0	0	0	0	0	0	0	0	0	0	0	0	0	0	0	0	0	0	0	0	0	0	0	0	0	0	0	0	0	0	d:Rhizaria,k:Eukaryota,p:Foraminifera,c:Tubothalamea,o:Miliolida,f:Hauerinidae,g:Siphonaperta,s:Siphonaperta_sp.
OTU381	0	0	0	0	0	0	0	0	0	0	0	0	0	0	0	0	0	0	0	0	0	0	14	0	0	0	0	0	0	0	0	0	0	0	0	0	0	d:Rhizaria,k:Eukaryota,p:Foraminifera,c:Monothalamids,o:Monothalamids_Clade-BM,f:Bathysiphonidae,g:Micrometula,s:Micrometula_hyalostriata
OTU382	0	0	0	0	0	0	0	0	0	0	0	0	0	0	0	0	0	0	0	0	0	0	0	0	0	0	0	4	7	0	0	0	0	0	0	0	0	d:Rhizaria,k:Eukaryota,p:Foraminifera,c:Globothalamea,o:Rotaliida
OTU383	0	0	17	0	0	0	0	0	0	0	0	0	0	0	0	0	0	0	0	0	0	0	0	0	0	0	0	0	0	0	0	0	0	0	0	0	0	d:Rhizaria,k:Eukaryota,p:Foraminifera,c:Monothalamids,o:Monothalamids_X,f:Lagynidae,g:Nemogullmia,s:Nemogullmia_sp.
OTU384	0	0	0	0	0	0	0	0	0	0	0	0	0	0	0	0	0	0	0	17	0	0	0	0	0	0	0	0	0	0	0	0	0	0	0	0	0	d:Rhizaria,k:Eukaryota,p:Foraminifera,c:Globothalamea,o:Textulariida,f:Trochamminidae,g:Trochammina,s:Trochammina_sp.
OTU385	0	0	0	0	0	0	0	0	0	0	0	0	0	0	0	0	0	0	0	0	0	0	0	0	0	0	20	0	0	0	0	0	0	0	0	0	0	d:Rhizaria,k:Eukaryota,p:Foraminifera,c:Globothalamea,o:Textulariida,f:Trochamminidae,g:Trochammina,s:Trochammina_sp.
OTU386	0	13	0	0	0	0	0	0	3	0	0	0	0	0	12	0	0	0	0	0	0	0	0	0	0	0	0	0	0	0	0	0	0	0	0	0	0	d:Rhizaria,k:Eukaryota,p:Foraminifera,c:Globothalamea,o:Rotaliida,f:Stainforthiidae,g:Stainforthia,s:Stainforthia_fusiformis
OTU387	0	0	0	0	0	0	0	0	0	0	0	0	0	0	0	0	0	0	0	0	0	0	0	0	0	0	0	20	0	0	0	0	0	0	0	0	0	d:Rhizaria,k:Eukaryota,p:Foraminifera,c:Monothalamids,o:Monothalamids_X,f:Lagynidae,g:Nemogullmia,s:Nemogullmia_sp.
OTU388	0	0	0	0	0	0	0	0	0	0	0	0	0	0	0	0	0	0	0	0	0	0	0	0	19	0	0	0	0	0	0	0	0	0	0	0	0	d:Rhizaria,k:Eukaryota,p:Foraminifera,c:Monothalamids,o:Monothalamids_Clade-I,f:Monothalamids_Clade-I_X,g:Allogromia
OTU389	0	0	0	0	0	0	0	0	0	0	0	0	0	0	0	0	0	0	0	0	0	0	0	10	0	0	9	0	0	0	0	0	0	0	0	0	0	d:Rhizaria,k:Eukaryota,p:Foraminifera,c:Globothalamea,o:Textulariida,f:Trochamminidae,g:Trochammina,s:Trochammina_sp.
OTU390	0	0	0	0	0	0	0	0	0	0	0	0	0	0	0	0	0	0	0	0	0	0	12	0	0	0	0	0	0	0	0	0	0	0	0	0	0	d:Rhizaria,k:Eukaryota,p:Foraminifera,c:Globothalamea,o:Rotaliida,f:Nummulitidae,g:Operculina
OTU391	0	0	0	0	0	0	0	0	0	0	0	0	0	0	0	0	0	0	0	0	0	0	0	0	0	0	0	0	0	0	0	0	0	0	0	28	0	d:Rhizaria,k:Eukaryota,p:Foraminifera,c:Monothalamids,o:Monothalamids_Clade-BM,f:Bathysiphonidae,g:Bathysiphon,s:Bathysiphon_argenteus
OTU392	0	0	0	0	0	0	0	0	0	0	0	0	0	0	0	0	0	0	0	0	16	0	0	0	0	0	0	0	0	0	0	0	0	0	0	0	0	d:Rhizaria,k:Eukaryota,p:Foraminifera,c:Globothalamea,o:Rotaliida
OTU393	0	0	0	0	0	0	0	0	0	0	0	0	0	0	0	0	0	0	0	0	0	0	0	0	0	0	0	0	0	0	0	0	0	0	17	0	0	d:Rhizaria,k:Eukaryota,p:Foraminifera,c:Globothalamea
OTU394	0	0	0	0	0	0	0	0	0	0	0	0	0	0	0	0	0	0	0	0	0	0	0	0	0	0	0	0	0	0	0	0	0	20	0	0	0	d:Rhizaria,k:Eukaryota,p:Foraminifera,c:Monothalamids,o:Monothalamids_X,f:Monothalamids_XX,g:Vellaria,s:Vellaria_pellucidus
OTU395	0	0	0	0	0	0	0	0	0	0	0	0	0	0	0	0	0	0	0	0	0	30	0	0	0	0	0	0	0	0	0	0	0	0	0	0	0	d:Rhizaria,k:Eukaryota,p:Foraminifera,c:Globothalamea,o:Rotaliida
OTU396	0	0	10	0	0	0	0	0	0	0	0	0	0	0	0	0	0	0	0	0	0	0	0	0	0	0	0	0	0	0	0	0	0	0	0	0	0	d:Rhizaria,k:Eukaryota,p:Foraminifera,c:Monothalamids,o:Monothalamids_X,f:Monothalamids_XX,g:Monothalamids_XXX,s:Monothalamids_XXX_sp.
OTU397	0	0	0	0	0	0	0	0	2	0	0	0	0	0	0	0	22	0	0	0	0	0	0	0	0	0	0	0	0	0	0	0	0	0	0	0	0	d:Rhizaria,k:Eukaryota,p:Foraminifera,c:Monothalamids,o:Monothalamids_Clade-I,f:Monothalamids_Clade-I_X,g:Astrammina,s:Astrammina_triangularis
OTU398	0	0	0	0	0	0	0	0	0	0	0	0	0	0	0	0	0	0	0	20	0	0	0	0	0	0	0	0	0	0	0	0	0	0	0	0	0	d:Rhizaria,k:Eukaryota,p:Foraminifera,c:Globothalamea,o:Rotaliida,f:Epistominellidae,g:Epistominella
OTU399	0	0	0	0	0	11	0	0	0	0	0	0	0	0	0	0	0	0	0	0	0	0	0	0	0	0	0	0	0	0	0	0	0	0	0	0	0	d:Rhizaria,k:Eukaryota,p:Foraminifera,c:Monothalamids,o:Monothalamids_Clade-E,f:Monothalamids_Clade-E_X,g:Psammophaga
OTU400	0	0	0	0	0	0	0	0	0	0	0	0	0	0	0	0	12	0	0	6	0	0	0	0	0	0	0	0	0	0	0	0	0	0	0	0	0	d:Rhizaria,k:Eukaryota,p:Foraminifera,c:Monothalamids,o:Monothalamids_X,f:Monothalamids_XX,g:Monothalamids_XXX,s:Monothalamids_XXX_sp.
OTU401	0	0	0	0	0	0	0	0	0	0	0	0	0	0	0	0	0	0	0	0	0	0	0	0	12	0	0	0	0	0	0	0	0	0	0	0	0	d:Rhizaria,k:Eukaryota,p:Foraminifera,c:Foraminifera_X,o:Foraminifera_XX,f:Foraminifera_XXX,g:Allogromida,s:Allogromida_sp.
OTU402	0	4	0	0	0	5	0	0	0	0	0	0	0	6	5	0	0	0	0	0	0	0	0	0	0	0	0	0	0	0	0	0	0	0	0	0	0	d:Rhizaria,k:Eukaryota,p:Foraminifera,c:Monothalamids,o:Monothalamids_X,f:Monothalamids_XX,g:Vellaria
OTU403	0	0	0	0	0	0	0	0	0	0	0	0	0	0	0	0	29	0	0	0	0	0	0	0	0	0	0	0	0	0	0	0	0	0	0	0	0	d:Rhizaria,k:Eukaryota,p:Foraminifera,c:Monothalamids,o:Monothalamids_X,f:Monothalamids_XX,g:Monothalamids_XXX,s:Monothalamids_XXX_sp.
OTU404	0	0	0	0	0	0	0	0	0	0	0	0	0	23	0	0	0	0	0	0	0	0	0	0	0	0	0	0	0	0	0	0	0	0	0	0	0	d:Rhizaria,k:Eukaryota,p:Foraminifera,c:Globothalamea,o:Rotaliida
OTU405	0	0	16	0	0	0	0	0	0	0	0	0	0	0	0	0	0	0	0	0	0	0	0	0	0	0	0	0	0	0	0	0	0	0	0	0	0	d:Rhizaria,k:Eukaryota,p:Foraminifera,c:Globothalamea,o:Rotaliida
OTU406	0	0	0	0	0	7	0	0	0	0	0	0	0	0	0	0	0	0	0	0	0	0	0	0	0	0	0	0	0	0	0	0	0	0	0	0	0	d:Rhizaria,k:Eukaryota,p:Foraminifera,c:Monothalamids,o:Monothalamids_Clade-C,f:Astrorhizidae,g:Rhizammina,s:Rhizammina_algaeformis
OTU407	0	0	0	0	0	0	0	0	0	0	0	0	0	0	0	0	0	0	0	0	0	0	0	0	0	0	0	0	0	0	0	0	25	0	0	0	0	d:Rhizaria,k:Eukaryota,p:Foraminifera,c:Monothalamids,o:Monothalamids_X,f:Lagynidae,g:Nemogullmia,s:Nemogullmia_sp.
OTU408	0	0	0	0	0	0	0	0	0	0	0	0	0	0	0	0	0	0	0	0	0	0	0	1	12	0	0	0	0	0	0	0	0	0	0	0	0	d:Rhizaria,k:Eukaryota,p:Foraminifera,c:Monothalamids,o:Monothalamids_X,f:Monothalamids_XX,g:Monothalamids_XXX,s:Monothalamids_XXX_sp.
OTU409	0	0	0	0	0	0	0	0	0	0	0	0	0	26	0	0	0	0	0	0	0	0	0	0	0	0	0	0	0	0	0	0	0	0	0	0	0	d:Rhizaria,k:Eukaryota,p:Foraminifera,c:Globothalamea,o:Rotaliida,f:Rotaliida_X,g:Rotaliida_XX,s:Rotaliida_XX_sp.
OTU410	0	0	0	0	0	0	0	0	0	0	0	0	0	0	0	0	0	0	0	0	0	0	0	0	0	0	0	0	0	15	0	0	0	0	0	0	0	d:Rhizaria,k:Eukaryota,p:Foraminifera,c:Monothalamids,o:Monothalamids_X,f:Monothalamids_XX,g:Saccamminidae_X,s:Saccamminidae_X_sp.
OTU411	0	2	0	0	0	0	0	0	6	0	0	0	4	0	0	0	0	0	0	0	0	0	6	0	0	0	0	0	0	0	0	0	0	0	0	0	0	d:Rhizaria,k:Eukaryota,p:Foraminifera,c:Monothalamids,o:Monothalamids_Clade-I,f:Monothalamids_Clade-I_X,g:Allogromia
OTU412	0	0	0	0	0	0	0	0	0	0	0	0	0	10	0	0	0	0	0	0	0	0	0	0	6	0	0	0	0	0	0	0	3	0	0	0	0	d:Rhizaria,k:Eukaryota,p:Foraminifera,c:Globothalamea,o:Textulariida,f:Trochamminidae,g:Trochammina,s:Trochammina_sp.
OTU413	0	0	6	0	0	0	0	0	0	0	0	0	0	3	0	0	5	0	0	0	0	0	0	0	0	0	0	0	0	0	0	0	0	0	0	0	0	d:Rhizaria,k:Eukaryota,p:Foraminifera,c:Globothalamea
OTU414	0	0	0	0	0	0	0	0	0	0	0	0	0	0	0	0	0	0	0	5	0	0	0	0	10	0	0	0	0	0	0	0	0	0	0	0	0	d:Rhizaria,k:Eukaryota,p:Foraminifera,c:Globothalamea
OTU415	0	0	0	0	0	0	0	3	0	0	0	4	0	0	0	0	0	0	0	0	0	0	0	0	0	0	1	0	0	0	0	0	0	0	0	0	0	d:Rhizaria,k:Eukaryota,p:Foraminifera,c:Globothalamea,o:Rotaliida
OTU416	0	0	0	0	4	0	0	0	0	0	0	0	0	0	0	0	0	6	0	0	0	0	0	0	0	0	0	0	0	0	0	0	0	7	0	0	0	d:Rhizaria,k:Eukaryota,p:Foraminifera,c:Monothalamids
OTU417	0	0	0	0	3	5	0	0	0	0	0	0	0	0	0	0	0	0	0	0	0	0	0	0	0	0	10	0	0	0	0	0	0	0	0	0	0	d:Rhizaria,k:Eukaryota,p:Foraminifera,c:Globothalamea,o:Rotaliida,f:Nummulitidae
OTU418	0	0	0	0	0	0	0	0	0	0	0	0	0	21	0	0	0	0	0	0	0	0	0	0	0	0	0	0	0	0	0	0	0	0	0	0	0	d:Rhizaria,k:Eukaryota,p:Foraminifera,c:Globothalamea,o:Textulariida,f:Textulariacea,g:Textularia,s:Textularia_sagittula
OTU419	0	0	0	0	0	0	0	0	0	0	0	0	0	0	0	0	0	0	0	0	0	0	0	0	0	0	0	0	0	0	0	0	20	0	0	0	0	d:Rhizaria,k:Eukaryota,p:Foraminifera,c:Monothalamids,o:Monothalamids_X,f:Lagynidae,g:Nemogullmia,s:Nemogullmia_sp.
OTU420	0	0	0	0	0	0	0	0	0	0	0	0	0	24	0	0	0	0	0	0	0	0	0	0	0	0	0	0	0	0	0	0	0	0	0	0	0	d:Rhizaria,k:Eukaryota,p:Foraminifera,c:Monothalamids,o:Monothalamids_X,f:Lagynidae,g:Nemogullmia,s:Nemogullmia_sp.
OTU421	0	0	15	0	0	0	0	0	0	0	0	0	0	0	0	0	0	0	0	0	0	0	0	0	0	0	0	0	0	0	0	0	0	0	0	0	0	d:Rhizaria,k:Eukaryota,p:Foraminifera,c:Monothalamids,o:Monothalamids_X,f:Monothalamids_XX,g:Allogromiid,s:Allogromiid_sp.
OTU422	4	0	0	0	0	0	0	0	0	0	0	0	0	0	0	0	0	0	0	0	0	0	0	0	0	0	0	14	0	0	0	0	0	0	0	0	0	d:Rhizaria,k:Eukaryota,p:Foraminifera,c:Monothalamids,o:Monothalamids_X,f:Monothalamids_XX
OTU423	0	0	0	0	0	0	0	0	0	0	0	0	0	0	0	0	0	0	0	0	0	0	0	0	10	0	0	0	0	0	0	0	0	0	0	0	0	d:Rhizaria,k:Eukaryota,p:Foraminifera,c:Globothalamea,o:Rotaliida,f:Bolivinitidae,g:Bolivina,s:Bolivina_subaenariensis
OTU424	0	0	0	0	0	13	0	0	0	0	0	0	0	0	0	0	0	0	0	0	0	0	0	0	0	0	0	0	0	0	0	0	0	0	0	0	0	d:Rhizaria,k:Eukaryota,p:Foraminifera,c:Monothalamids,o:Monothalamids_X,f:Monothalamids_XX,g:Monothalamids_XXX,s:Monothalamids_XXX_sp.
OTU425	0	0	0	0	0	3	0	0	0	0	0	0	0	0	0	0	0	7	0	0	0	0	0	2	0	0	0	0	0	0	0	0	0	0	0	0	0	d:Rhizaria,k:Eukaryota,p:Foraminifera,c:Monothalamids,o:Monothalamids_X,f:Monothalamids_XX
OTU426	0	0	0	0	0	0	0	0	0	0	0	0	0	0	0	0	0	0	0	0	0	0	0	0	0	0	18	0	0	0	0	0	0	0	0	0	0	d:Rhizaria,k:Eukaryota,p:Foraminifera,c:Globothalamea,o:Rotaliida,f:Uvigerinidae,g:Uvigerina,s:Uvigerina_mediterranea
OTU427	0	0	0	0	0	0	0	0	0	0	0	0	0	0	0	0	0	0	0	0	0	0	0	0	0	0	0	0	9	0	0	0	0	0	0	0	0	d:Rhizaria,k:Eukaryota,p:Foraminifera,c:Tubothalamea,o:Miliolida,f:Hauerinidae,g:Siphonaperta,s:Siphonaperta_sp.
OTU428	0	0	0	0	0	0	0	0	0	0	0	0	0	0	0	0	8	0	0	0	0	0	0	0	9	0	0	0	0	0	0	0	0	0	0	0	0	d:Rhizaria,k:Eukaryota,p:Foraminifera,c:Monothalamids,o:Monothalamids_X
OTU429	0	0	0	0	0	0	0	17	0	0	0	0	0	0	0	0	0	0	0	0	0	0	0	0	0	0	0	0	0	0	0	0	0	0	0	0	0	d:Rhizaria,k:Eukaryota,p:Foraminifera,c:Globothalamea,o:Rotaliida
OTU430	0	0	0	0	0	0	0	0	0	0	0	0	0	0	0	0	0	13	0	0	0	0	0	0	0	0	0	0	0	0	0	0	0	0	0	0	0	d:Rhizaria,k:Eukaryota,p:Foraminifera,c:Globothalamea,o:Rotaliida,f:Nummulitidae
OTU431	0	0	0	0	0	0	0	0	0	0	0	0	0	0	0	0	0	0	0	0	0	0	0	0	0	0	0	0	0	0	0	0	21	0	0	0	0	d:Rhizaria,k:Eukaryota,p:Foraminifera,c:Monothalamids,o:Monothalamids_X,f:Lagynidae,g:Nemogullmia,s:Nemogullmia_sp.
OTU432	0	0	0	10	0	0	0	0	0	0	0	0	0	0	0	0	0	0	0	0	0	0	0	0	0	0	0	0	0	0	0	0	0	0	0	0	0	d:Rhizaria,k:Eukaryota,p:Foraminifera,c:Monothalamids
OTU433	0	0	9	0	0	0	0	0	0	0	0	0	0	0	0	0	0	0	0	0	0	0	0	0	0	0	0	0	0	0	0	0	0	0	0	0	0	d:Rhizaria,k:Eukaryota,p:Foraminifera,c:Globothalamea,o:Textulariida,f:Textulariida_XX,g:Liebusella,s:Liebusella_goesi
OTU434	0	0	0	0	0	0	0	0	0	0	0	0	0	0	0	0	0	0	0	0	0	0	0	0	0	0	0	0	0	0	0	12	0	0	0	0	0	d:Rhizaria,k:Eukaryota,p:Foraminifera,c:Globothalamea,o:Rotaliida,f:Planorbulinidae,g:Hyalinea,s:Hyalinea_balthica
OTU435	0	0	4	0	0	0	0	0	0	0	0	0	0	0	10	0	0	0	0	0	0	0	0	0	0	0	0	0	0	0	0	0	0	0	0	0	0	d:Rhizaria,k:Eukaryota,p:Foraminifera,c:Globothalamea,o:Rotaliida
OTU436	0	0	0	0	0	0	0	0	0	0	0	6	0	0	0	0	0	0	0	0	0	0	0	0	0	0	8	0	0	0	0	0	0	0	0	0	0	d:Rhizaria,k:Eukaryota,p:Foraminifera
OTU437	0	0	0	0	0	0	0	0	14	0	0	0	0	0	0	0	0	0	0	0	0	0	0	0	0	0	0	0	0	0	0	0	0	0	0	0	0	d:Rhizaria,k:Eukaryota,p:Foraminifera,c:Globothalamea,o:Rotaliida,f:Epistominellidae,g:Epistominella
OTU438	0	0	0	0	0	0	0	0	0	0	0	0	0	0	0	0	0	0	0	0	0	0	0	0	0	0	0	0	0	0	0	0	18	0	0	0	0	d:Rhizaria,k:Eukaryota,p:Foraminifera,c:Monothalamids,o:Monothalamids_X,f:Monothalamids_XX
OTU439	0	0	0	0	0	0	0	0	0	0	0	0	18	0	0	0	0	0	0	0	0	0	0	0	0	0	0	0	0	0	0	0	0	0	0	0	0	d:Rhizaria,k:Eukaryota,p:Foraminifera,c:Monothalamids
OTU440	0	0	0	0	0	0	0	0	0	0	0	0	0	0	0	0	0	0	0	0	0	0	0	0	0	0	0	0	8	0	0	0	0	0	0	0	0	d:Rhizaria,k:Eukaryota,p:Foraminifera,c:Monothalamids,o:Monothalamids_Clade-I,f:Monothalamids_Clade-I_X,g:Allogromia,s:Allogromia_sp.
OTU441	0	0	0	0	0	7	0	0	0	0	0	0	0	5	0	0	0	0	0	0	0	0	0	0	0	0	0	0	0	0	0	0	0	0	0	0	0	d:Rhizaria,k:Eukaryota,p:Foraminifera,c:Monothalamids,o:Monothalamids_X,f:Monothalamids_XX
OTU442	0	0	0	0	0	9	0	0	0	0	0	0	0	0	0	0	0	0	0	0	0	0	0	0	0	0	0	0	0	0	0	0	0	0	0	0	0	d:Rhizaria,k:Eukaryota,p:Foraminifera,c:Globothalamea,o:Textulariida,f:Trochamminidae,g:Trochammina,s:Trochammina_sp.
OTU443	0	0	0	0	0	0	0	0	0	0	0	0	0	0	0	0	0	0	17	0	0	0	0	0	0	0	0	0	0	0	0	0	0	0	0	0	0	d:Rhizaria,k:Eukaryota,p:Foraminifera,c:Monothalamids,o:Monothalamids_Clade-BM,f:Bathysiphonidae,g:Bathysiphon,s:Bathysiphon_argenteus
OTU444	0	0	0	0	0	0	0	0	0	0	0	0	0	0	0	0	0	9	0	0	0	0	0	0	0	0	0	0	0	0	0	0	0	0	0	0	0	d:Rhizaria,k:Eukaryota,p:Foraminifera,c:Monothalamids
OTU445	0	0	0	0	0	0	0	0	0	0	0	0	0	0	0	0	0	0	0	0	0	0	0	0	9	0	0	0	0	0	0	0	0	0	0	0	0	d:Rhizaria,k:Eukaryota,p:Foraminifera,c:Globothalamea,o:Rotaliida
OTU446	14	0	0	0	0	0	0	0	0	0	0	0	0	0	0	0	0	0	0	0	0	0	0	0	0	0	0	0	0	0	0	0	0	0	0	0	0	d:Rhizaria,k:Eukaryota,p:Foraminifera,c:Globothalamea,o:Textulariida,f:Textulariida_XX,g:Liebusella,s:Liebusella_goesi
OTU447	6	0	0	0	0	0	0	0	0	0	0	0	0	0	0	0	0	0	0	0	0	0	0	0	11	0	0	0	0	0	0	0	0	0	0	0	0	d:Rhizaria,k:Eukaryota,p:Foraminifera,c:Globothalamea,o:Rotaliida
OTU448	0	0	0	0	0	0	0	6	0	0	5	0	0	0	0	0	0	0	0	0	0	0	0	0	0	0	0	0	0	0	0	0	0	0	0	0	0	d:Rhizaria,k:Eukaryota,p:Foraminifera,c:Monothalamids
OTU449	0	0	0	0	0	0	0	0	0	0	0	0	0	0	11	0	0	0	0	0	0	0	0	0	4	0	0	0	0	0	0	0	0	0	0	0	0	d:Rhizaria,k:Eukaryota,p:Foraminifera,c:Globothalamea,o:Rotaliida
OTU450	0	0	0	0	0	0	0	0	0	0	0	0	0	0	0	0	0	0	0	0	0	0	0	0	0	0	7	0	0	0	0	0	0	8	0	0	0	d:Rhizaria,k:Eukaryota,p:Foraminifera,c:Monothalamids,o:Monothalamids_Clade-I,f:Monothalamids_Clade-I_X,g:Allogromia,s:Allogromia_laticollaris
OTU451	0	0	0	0	0	0	0	0	0	0	0	0	0	0	0	0	0	0	0	0	0	0	0	0	0	0	16	0	0	0	2	0	0	0	0	0	0	d:Rhizaria,k:Eukaryota,p:Foraminifera,c:Monothalamids
OTU452	0	0	0	0	0	0	0	0	0	0	0	0	0	0	0	0	0	0	14	0	0	0	0	0	0	0	0	0	0	0	0	0	0	0	0	0	0	d:Rhizaria,k:Eukaryota,p:Foraminifera,c:Tubothalamea,o:Miliolida,f:Hauerinidae,g:Siphonaperta,s:Siphonaperta_sp.
OTU453	0	0	3	0	0	1	0	0	0	0	0	0	0	0	0	0	9	0	0	4	0	0	0	0	0	0	0	0	0	0	0	0	0	0	0	0	0	d:Rhizaria,k:Eukaryota,p:Foraminifera,c:Foraminifera_X,o:Foraminifera_XX,f:Foraminifera_XXX,g:Allogromida,s:Allogromida_sp.
OTU454	0	0	0	0	0	0	0	0	0	0	0	0	0	0	0	0	0	0	0	0	0	0	0	0	0	0	0	12	0	0	0	0	0	0	0	0	0	d:Rhizaria,k:Eukaryota,p:Foraminifera,c:Globothalamea,o:Textulariida
OTU455	0	0	0	0	0	0	0	0	0	0	0	0	0	0	13	0	0	0	0	0	0	0	0	0	0	0	0	0	0	0	0	0	0	0	0	0	0	d:Rhizaria,k:Eukaryota,p:Foraminifera,c:Monothalamids,o:Monothalamids_X,f:Monothalamids_XX,g:Allogromiid,s:Allogromiid_sp.
OTU456	0	0	0	0	0	0	0	0	0	0	0	0	0	0	0	0	0	0	0	0	0	0	0	0	13	0	0	0	0	0	0	0	0	0	0	0	0	d:Rhizaria,k:Eukaryota,p:Foraminifera,c:Monothalamids,o:Monothalamids_Clade-BM,f:Bathysiphonidae,g:Bathysiphon,s:Bathysiphon_argenteus
OTU457	0	0	0	0	0	0	0	0	0	0	0	0	0	0	0	0	0	0	0	0	0	0	0	0	0	0	0	0	5	0	0	0	0	0	0	0	0	d:Rhizaria,k:Eukaryota,p:Foraminifera,c:Globothalamea,o:Rotaliida
OTU458	0	0	0	0	0	0	0	0	8	0	0	0	0	0	0	0	0	0	0	0	0	0	0	0	0	0	0	0	0	0	0	0	0	0	0	0	0	d:Rhizaria,k:Eukaryota,p:Foraminifera,c:Monothalamids,o:Monothalamids_X,f:Monothalamids_XX,g:Saccamminidae_X,s:Saccamminidae_X_sp.
OTU459	0	0	0	0	0	0	0	0	0	0	0	0	0	6	0	0	0	12	0	0	0	0	0	0	0	0	0	0	0	0	0	0	0	0	0	0	0	d:Rhizaria,k:Eukaryota,p:Foraminifera,c:Monothalamids,o:Monothalamids_Clade-E,f:Monothalamids_Clade-E_X,g:Boderia,s:Boderia_sp.
OTU460	0	0	0	0	0	0	0	0	0	0	0	0	0	0	0	0	19	0	0	0	0	0	0	0	0	0	0	0	0	0	0	0	0	0	0	0	0	d:Rhizaria,k:Eukaryota,p:Foraminifera,c:Globothalamea,o:Textulariida,f:Trochamminidae,g:Trochammina,s:Trochammina_sp.
OTU461	0	0	0	0	0	0	0	0	0	0	0	0	0	0	0	0	0	0	0	0	0	0	0	0	0	0	0	0	10	0	0	0	0	0	0	0	0	d:Rhizaria,k:Eukaryota,p:Foraminifera,c:Monothalamids,o:Monothalamids_X
OTU462	0	0	0	0	0	0	0	0	0	0	0	0	0	0	0	20	0	0	0	0	0	0	0	0	0	0	0	0	0	0	0	0	0	0	0	0	0	d:Rhizaria,k:Eukaryota,p:Foraminifera,c:Globothalamea,o:Textulariida,f:Trochamminidae,g:Trochammina
OTU463	0	0	0	0	0	0	0	0	0	0	0	16	0	0	0	0	0	0	0	0	0	0	0	0	0	0	0	0	0	0	0	0	0	0	0	0	0	d:Rhizaria,k:Eukaryota,p:Foraminifera,c:Globothalamea,o:Rotaliida
OTU464	0	0	0	0	0	0	0	0	0	0	0	0	0	0	0	0	0	0	0	0	0	0	0	0	9	0	0	0	0	0	0	0	0	0	0	0	0	d:Rhizaria,k:Eukaryota,p:Foraminifera,c:Tubothalamea,o:Spirillinida,f:Ammodiscidae,g:Ammodiscus,s:Ammodiscus_sp.
OTU465	0	0	0	0	2	0	0	0	0	0	0	0	0	0	0	0	0	0	0	0	0	0	6	0	0	0	0	0	0	0	0	0	0	0	0	0	0	d:Rhizaria,k:Eukaryota,p:Foraminifera,c:Globothalamea,o:Rotaliida
OTU466	0	0	0	0	0	0	0	0	0	0	0	0	0	0	0	0	0	0	14	0	0	0	0	0	0	0	0	0	0	0	0	0	0	0	0	0	0	d:Rhizaria,k:Eukaryota,p:Foraminifera,c:Monothalamids,o:Monothalamids_Group4,f:Monothalamids_Group4_X,g:Monothalamids_Group4_XX,s:Monothalamids_Group4_XX_sp.
OTU467	0	0	0	0	0	0	0	0	0	0	0	0	0	0	0	0	0	17	0	0	0	0	0	0	0	0	0	0	0	0	0	0	0	0	0	0	0	d:Rhizaria,k:Eukaryota,p:Foraminifera,c:Globothalamea,o:Textulariida,f:Trochamminidae,g:Trochammina,s:Trochammina_sp.
OTU468	0	0	0	0	0	0	0	0	0	0	0	0	0	0	16	0	0	0	0	0	0	0	0	0	0	0	0	0	0	0	0	0	0	0	0	0	0	d:Rhizaria,k:Eukaryota,p:Foraminifera,c:Globothalamea,o:Textulariida,f:Trochamminidae,g:Trochammina
OTU469	0	0	0	0	0	0	0	0	0	0	0	0	0	0	0	0	0	0	0	0	0	0	0	0	0	0	0	0	0	0	0	0	0	18	0	0	0	d:Rhizaria,k:Eukaryota,p:Foraminifera,c:Globothalamea,o:Rotaliida,f:Bolivinitidae,g:Bolivina,s:Bolivina_variabilis
OTU470	0	0	0	10	0	0	0	0	0	0	0	0	0	0	0	0	0	0	0	0	0	0	0	0	0	0	0	0	0	0	0	0	0	0	0	0	0	d:Rhizaria,k:Eukaryota,p:Foraminifera,c:Globothalamea,o:Textulariida,f:Textulariida_XX,g:Liebusella,s:Liebusella_goesi
OTU471	0	0	0	0	0	0	0	0	0	0	0	0	0	0	0	0	0	0	0	0	0	0	0	9	0	0	0	0	0	0	0	0	0	0	0	0	0	d:Rhizaria,k:Eukaryota,p:Foraminifera,c:Monothalamids,o:Monothalamids_Clade-BM,f:Bathysiphonidae,g:Bathysiphon,s:Bathysiphon_argenteus
OTU472	0	0	0	0	0	0	0	0	0	0	0	0	0	0	0	0	0	0	0	0	0	0	0	0	0	0	0	0	0	0	0	0	0	0	0	22	0	d:Rhizaria,k:Eukaryota,p:Foraminifera,c:Monothalamids
OTU473	0	0	0	0	0	0	0	0	0	0	0	0	0	0	0	0	0	0	0	0	0	0	0	0	0	20	0	0	0	0	0	0	0	0	0	0	0	d:Rhizaria,k:Eukaryota,p:Foraminifera,c:Globothalamea,o:Rotaliida,f:Rotaliida_X,g:Rotaliida_XX,s:Rotaliida_XX_sp.
OTU474	0	0	0	0	13	0	0	0	0	0	0	0	0	0	0	0	0	0	0	0	0	0	0	0	0	0	0	0	0	0	0	0	0	0	0	0	0	d:Rhizaria,k:Eukaryota,p:Foraminifera,c:Monothalamids,o:Monothalamids_X,f:Lagynidae,g:Nemogullmia,s:Nemogullmia_sp.
OTU475	3	0	0	0	0	0	0	0	0	0	0	0	0	0	0	0	0	0	0	0	0	0	0	0	0	0	0	0	0	0	0	0	0	7	0	0	0	d:Rhizaria,k:Eukaryota,p:Foraminifera,c:Monothalamids,o:Monothalamids_X,f:Monothalamids_XX,g:Monothalamids_XXX,s:Monothalamids_XXX_sp.
OTU476	0	0	0	0	0	0	0	0	0	0	0	0	0	0	0	0	0	0	0	0	0	0	0	0	0	0	0	0	3	0	0	0	0	0	0	0	0	d:Rhizaria,k:Eukaryota,p:Foraminifera,c:Globothalamea,o:Textulariida,f:Trochamminidae,g:Trochammina,s:Trochammina_sp.
OTU477	0	0	0	0	0	0	0	0	0	0	0	0	0	0	7	0	0	0	0	0	0	0	0	0	5	0	0	0	0	0	0	0	0	0	0	0	0	d:Rhizaria,k:Eukaryota,p:Foraminifera,c:Monothalamids,o:Monothalamids_X,f:Monothalamids_XX,g:Vellaria
OTU478	0	0	0	0	0	0	0	0	0	0	0	0	0	0	0	0	0	0	0	0	0	0	0	0	0	0	0	0	0	0	12	0	0	0	0	0	0	d:Rhizaria,k:Eukaryota,p:Foraminifera,c:Monothalamids,o:Monothalamids_Clade-E,f:Monothalamids_Clade-E_X,g:Psammophaga,s:Psammophaga_sp.
OTU479	0	0	0	0	0	0	0	0	0	0	0	0	0	0	0	0	0	0	0	0	0	0	0	0	0	0	0	0	0	0	0	0	16	0	0	0	0	d:Rhizaria,k:Eukaryota,p:Foraminifera,c:Monothalamids,o:Monothalamids_Clade-BM,f:Bathysiphonidae,g:Micrometula,s:Micrometula_hyalostriata
OTU480	0	6	0	0	0	0	0	0	0	0	0	0	0	0	0	0	8	4	0	0	0	0	0	0	0	0	0	0	0	0	0	0	0	0	0	0	0	d:Rhizaria,k:Eukaryota,p:Foraminifera,c:Monothalamids,o:Monothalamids_X,f:Monothalamids_XX,g:Monothalamids_XXX,s:Monothalamids_XXX_sp.
OTU481	0	0	0	0	0	0	0	0	0	0	0	13	0	0	0	0	0	0	0	0	0	0	0	0	0	0	0	0	0	0	0	0	0	0	0	0	0	d:Rhizaria,k:Eukaryota,p:Foraminifera,c:Monothalamids,o:Monothalamids_Clade-C2,f:Monothalamids_Clade-C2_X,g:Gloiogullmia,s:Gloiogullmia_sp.
OTU482	0	0	0	0	0	0	0	0	0	0	19	0	0	0	0	0	0	0	0	0	0	0	0	0	0	0	0	0	0	0	0	0	0	0	0	0	0	d:Rhizaria,k:Eukaryota,p:Foraminifera,c:Monothalamids,o:Monothalamids_X,f:Monothalamids_XX
OTU483	0	0	0	0	8	0	0	0	0	0	0	0	0	0	0	0	9	0	0	0	0	0	0	0	0	0	0	0	0	0	0	0	0	0	0	0	0	d:Rhizaria,k:Eukaryota,p:Foraminifera,c:Foraminifera_X,o:Foraminifera_XX,f:Foraminifera_XXX,g:Allogromida,s:Allogromida_sp.
OTU484	0	0	0	0	0	0	0	0	0	0	0	0	0	0	0	0	0	0	0	14	0	0	0	0	0	0	0	0	0	0	0	0	0	0	0	0	0	d:Rhizaria,k:Eukaryota,p:Foraminifera,c:Globothalamea,o:Textulariida,f:Textulariacea,g:Textularia,s:Textularia_sagittula
OTU485	0	0	0	0	0	0	0	0	0	0	0	0	0	0	0	0	19	0	0	0	0	0	0	0	0	0	0	0	0	0	0	0	0	0	0	0	0	d:Rhizaria,k:Eukaryota,p:Foraminifera,c:Globothalamea,o:Textulariida,f:Trochamminidae,g:Trochammina,s:Trochammina_sp.
OTU486	0	0	0	0	0	0	0	0	0	0	0	0	0	0	0	0	0	0	0	0	11	0	0	0	0	0	0	0	0	0	0	0	0	0	0	0	0	d:Rhizaria,k:Eukaryota,p:Foraminifera,c:Globothalamea,o:Textulariida,f:Trochamminidae,g:Trochammina,s:Trochammina_hadai
OTU487	0	0	0	0	0	0	0	0	0	0	0	14	0	0	0	0	0	0	0	0	0	0	0	0	0	0	0	0	0	0	0	0	0	0	0	0	0	d:Rhizaria,k:Eukaryota,p:Foraminifera,c:Globothalamea,o:Rotaliida,f:Globorotaliidae
OTU488	0	0	0	0	0	0	0	0	0	0	0	0	0	0	0	0	0	0	0	9	0	0	0	0	0	0	0	0	0	0	0	0	0	0	0	0	0	d:Rhizaria,k:Eukaryota,p:Foraminifera,c:Globothalamea,o:Textulariida
OTU489	0	0	0	0	0	0	6	0	0	8	0	0	0	0	0	0	0	0	0	0	0	0	0	0	0	0	0	0	0	0	0	0	0	0	0	0	0	d:Rhizaria,k:Eukaryota,p:Foraminifera,c:Monothalamids,o:Monothalamids_X,f:Lagynidae,g:Nemogullmia,s:Nemogullmia_sp.
OTU490	0	0	0	0	0	0	0	0	0	0	0	3	0	7	0	0	0	6	0	0	0	0	0	0	0	0	0	0	0	0	0	0	0	0	0	0	0	d:Rhizaria,k:Eukaryota,p:Foraminifera,c:Monothalamids,o:Monothalamids_Clade-I,f:Monothalamids_Clade-I_X
OTU491	0	0	0	0	0	0	0	0	0	0	0	0	0	0	0	0	0	0	0	0	0	0	0	0	0	0	0	0	0	0	0	0	0	13	0	0	0	d:Rhizaria,k:Eukaryota,p:Foraminifera,c:Globothalamea,o:Textulariida,f:Textulariida_XX,g:Liebusella,s:Liebusella_goesi
OTU492	0	0	0	0	0	0	13	0	0	0	0	0	0	0	0	0	0	0	0	0	0	0	0	0	0	0	0	0	0	0	0	0	0	0	0	0	0	d:Rhizaria,k:Eukaryota,p:Foraminifera,c:Globothalamea,o:Rotaliida
OTU493	0	0	0	0	0	0	0	0	0	0	0	0	0	0	0	0	0	0	0	0	0	0	0	0	0	13	0	0	0	0	0	0	0	0	0	0	0	d:Rhizaria,k:Eukaryota,p:Foraminifera,c:Globothalamea,o:Textulariida,f:Textulariida_XX,g:Liebusella,s:Liebusella_goesi
OTU494	0	0	0	0	0	0	9	0	0	0	0	0	0	0	0	0	0	0	0	0	0	0	0	0	2	0	0	0	0	0	0	0	0	0	0	0	0	d:Rhizaria,k:Eukaryota,p:Foraminifera,c:Monothalamids,o:Monothalamids_Clade-I,f:Monothalamids_Clade-I_X,g:Arnoldiellina,s:Arnoldiellina_fluorescens
OTU495	0	0	0	0	0	0	0	0	0	0	0	0	0	0	0	0	0	0	0	0	0	0	0	0	4	0	0	0	0	0	0	0	0	0	0	0	0	d:Rhizaria,k:Eukaryota,p:Foraminifera,c:Monothalamids,o:Monothalamids_X,f:Monothalamids_XX
OTU496	0	0	0	0	0	0	0	0	0	0	0	0	0	0	0	0	0	0	0	0	0	0	0	0	0	10	0	0	0	0	0	0	0	0	0	0	0	d:Rhizaria,k:Eukaryota,p:Foraminifera,c:Globothalamea,o:Rotaliida,f:Rotaliida_X,g:Rotaliida_XX,s:Rotaliida_XX_sp.
OTU497	0	0	0	0	0	0	0	0	0	0	0	0	0	0	0	0	0	0	0	0	0	0	0	0	9	0	0	0	0	0	0	0	0	0	0	0	0	d:Rhizaria,k:Eukaryota,p:Foraminifera,c:Monothalamids,o:Monothalamids_X
OTU498	0	0	0	0	0	0	0	0	0	17	0	0	0	0	0	0	0	0	0	0	0	0	0	0	0	0	0	0	0	0	0	0	0	0	0	0	0	d:Rhizaria,k:Eukaryota,p:Foraminifera,c:Globothalamea,o:Rotaliida
OTU499	0	0	0	0	0	0	0	0	0	0	12	0	0	0	0	0	0	0	0	0	0	0	0	0	0	0	0	0	0	0	0	0	0	0	0	0	0	d:Rhizaria,k:Eukaryota,p:Foraminifera,c:Monothalamids,o:Monothalamids_X,f:Monothalamids_XX
OTU500	0	0	0	0	0	0	0	0	0	0	0	0	0	0	16	0	0	0	0	0	0	0	0	0	0	0	0	0	0	0	0	0	0	0	0	0	0	d:Rhizaria,k:Eukaryota,p:Foraminifera,c:Monothalamids,o:Monothalamids_Clade-E,f:Monothalamids_Clade-E_X,g:Boderia,s:Boderia_sp.
OTU501	0	0	0	0	0	0	0	0	0	0	11	0	0	0	0	0	0	0	0	0	0	0	0	0	0	0	0	0	0	0	0	0	0	0	0	0	0	d:Rhizaria,k:Eukaryota,p:Foraminifera,c:Monothalamids,o:Monothalamids_X,f:Monothalamids_XX,g:Monothalamids_XXX,s:Monothalamids_XXX_sp.
OTU502	0	0	0	0	0	7	0	0	0	0	0	0	0	0	0	0	0	0	0	0	0	0	0	0	0	0	0	0	0	0	0	0	0	0	0	0	0	d:Rhizaria,k:Eukaryota,p:Foraminifera,c:Monothalamids,o:Monothalamids_X,f:Monothalamids_XX
OTU503	0	9	0	0	0	0	0	0	0	0	0	0	0	0	0	0	0	0	0	4	0	0	0	0	0	0	0	0	0	0	0	0	0	0	0	0	0	d:Rhizaria,k:Eukaryota,p:Foraminifera,c:Globothalamea,o:Rotaliida,f:Cassidulinidae,g:Cassidulinoides,s:Cassidulinoides_porrectus
OTU504	0	0	0	0	0	0	0	0	0	0	0	0	0	0	0	0	0	0	0	0	0	0	0	0	0	0	0	0	0	0	0	0	0	13	0	0	0	d:Rhizaria,k:Eukaryota,p:Foraminifera,c:Globothalamea,o:Rotaliida,f:Epistominellidae,g:Epistominella,s:Epistominella_sp.
OTU505	0	0	0	0	0	0	9	0	0	0	0	0	0	5	0	0	0	0	0	0	0	0	0	0	0	0	0	0	0	0	0	0	0	0	0	0	0	d:Rhizaria,k:Eukaryota,p:Foraminifera,c:Globothalamea,o:Rotaliida,f:Rotaliida_X,g:Rotaliida_XX,s:Rotaliida_XX_sp.
OTU506	0	0	0	0	0	0	0	0	0	0	0	0	0	0	0	0	18	0	0	0	0	0	0	0	0	0	0	0	0	0	0	0	0	0	0	0	0	d:Rhizaria,k:Eukaryota,p:Foraminifera,c:Globothalamea,o:Rotaliida,f:Glabratellidae,g:Glabratella,s:Glabratella_milletti
OTU507	0	0	0	0	0	0	0	0	0	0	0	0	0	0	0	0	0	0	0	0	0	0	0	0	0	0	0	0	0	9	0	0	0	0	0	0	0	d:Rhizaria,k:Eukaryota,p:Foraminifera,c:Globothalamea,o:Textulariida,f:Textulariacea,g:Textularia,s:Textularia_sagittula
OTU508	0	0	0	0	0	0	0	0	0	0	0	0	0	0	0	0	0	0	0	0	0	0	0	9	0	0	0	0	0	0	0	0	0	0	0	0	0	d:Rhizaria,k:Eukaryota,p:Foraminifera,c:Monothalamids,o:Monothalamids_Clade-BM,f:Bathysiphonidae,g:Micrometula,s:Micrometula_hyalostriata
OTU509	0	0	0	0	0	3	0	0	0	0	0	8	0	0	0	0	0	0	0	0	0	0	0	0	0	0	0	0	0	0	0	0	0	0	0	0	0	d:Rhizaria,k:Eukaryota,p:Foraminifera,c:Globothalamea,o:Rotaliida
OTU510	0	0	0	0	0	0	0	0	0	0	0	0	0	0	0	0	0	0	0	0	0	0	0	0	0	0	0	0	0	7	0	0	0	0	0	0	0	d:Rhizaria,k:Eukaryota,p:Foraminifera,c:Globothalamea,o:Textulariida,f:Trochamminidae,g:Trochammina,s:Trochammina_sp.
OTU511	0	0	0	0	0	0	0	0	0	0	0	0	0	0	0	0	18	0	0	0	0	0	0	0	0	0	0	0	0	0	0	0	0	0	0	0	0	d:Rhizaria,k:Eukaryota,p:Foraminifera,c:Foraminifera_X,o:Foraminifera_XX,f:Foraminifera_XXX,g:Foraminifera_XXXX,s:Foraminifera_XXXX_sp.
OTU512	0	0	0	0	0	0	0	0	0	0	0	0	0	0	0	0	0	0	0	0	0	0	0	0	0	12	0	0	0	0	0	0	0	0	0	0	0	d:Rhizaria,k:Eukaryota,p:Foraminifera,c:Globothalamea,o:Rotaliida,f:Rotaliida_X,g:Rotaliida_XX,s:Rotaliida_XX_sp.
OTU513	0	0	0	0	0	0	0	0	0	0	0	0	0	0	0	0	0	0	0	0	0	0	0	0	0	0	0	0	0	10	0	0	0	0	0	0	0	d:Rhizaria,k:Eukaryota,p:Foraminifera,c:Tubothalamea,o:Miliolida,f:Hauerinidae,g:Siphonaperta,s:Siphonaperta_sp.
OTU514	7	0	0	0	0	0	0	0	0	0	0	0	0	0	0	0	0	0	0	0	0	0	0	0	0	0	0	0	3	0	0	0	0	0	0	0	0	d:Rhizaria,k:Eukaryota,p:Foraminifera,c:Globothalamea,o:Rotaliida
OTU515	0	0	0	0	0	0	0	0	0	0	0	0	0	0	0	0	0	4	0	0	0	0	0	0	0	0	0	8	0	0	0	0	0	0	0	0	0	d:Rhizaria,k:Eukaryota,p:Foraminifera,c:Tubothalamea,o:Miliolida,f:Hauerinidae,g:Siphonaperta,s:Siphonaperta_sp.
OTU516	0	0	0	0	0	0	16	0	0	0	0	0	0	0	0	0	0	0	0	0	0	0	0	0	0	0	0	0	0	0	0	0	0	0	0	0	0	d:Rhizaria,k:Eukaryota,p:Foraminifera,c:Monothalamids,o:Monothalamids_Clade-I,f:Monothalamids_Clade-I_X,g:Astrammina
OTU517	0	0	0	0	0	0	0	0	9	0	0	0	0	0	0	0	0	0	0	0	0	0	0	0	0	0	0	0	0	0	0	0	0	0	0	0	0	d:Rhizaria,k:Eukaryota,p:Foraminifera,c:Monothalamids,o:Monothalamids_X,f:Monothalamids_XX,g:Monothalamids_XXX,s:Monothalamids_XXX_sp.
OTU518	0	0	0	0	4	0	0	0	0	0	0	0	0	0	0	0	0	0	11	0	0	0	0	0	0	0	0	0	0	0	0	0	0	0	0	0	0	d:Rhizaria,k:Eukaryota,p:Foraminifera,c:Monothalamids,o:Monothalamids_Clade-BM,f:Bathysiphonidae,g:Bathysiphon,s:Bathysiphon_argenteus
OTU519	0	0	0	0	0	0	0	0	0	0	0	0	0	0	0	0	0	0	0	0	0	0	0	0	0	0	0	0	0	0	0	0	0	0	0	17	0	d:Rhizaria,k:Eukaryota,p:Foraminifera,c:Tubothalamea,o:Spirillinida,f:Ammodiscidae,g:Ammodiscus,s:Ammodiscus_sp.
OTU520	0	0	0	0	0	0	0	0	0	0	0	9	0	0	0	0	0	0	0	0	0	0	0	0	0	0	0	0	0	0	0	0	0	0	0	0	0	d:Rhizaria,k:Eukaryota,p:Foraminifera,c:Tubothalamea,o:Spirillinida,f:Ammodiscidae,g:Ammodiscus,s:Ammodiscus_sp.
OTU521	0	0	0	0	0	0	0	0	0	0	0	0	0	0	0	0	0	0	0	0	0	0	0	0	0	0	0	0	0	0	0	0	0	15	0	0	0	d:Rhizaria,k:Eukaryota,p:Foraminifera,c:Monothalamids,o:Monothalamids_X,f:Monothalamids_XX
OTU522	0	0	0	0	0	0	0	0	0	0	14	0	0	0	0	0	0	0	0	0	0	0	0	0	0	0	0	0	0	0	0	0	0	0	0	0	0	d:Rhizaria,k:Eukaryota,p:Foraminifera,c:Tubothalamea,o:Miliolida,f:Rzehakinidae,g:Miliammina,s:Miliammina_sp.
OTU523	0	0	0	0	0	0	0	10	0	0	0	0	0	0	0	0	0	0	0	0	0	0	0	0	0	0	0	0	0	0	0	0	0	0	0	0	0	d:Rhizaria,k:Eukaryota,p:Foraminifera,c:Tubothalamea,o:Miliolida,f:Hauerinidae,g:Siphonaperta,s:Siphonaperta_sp.
OTU524	0	0	0	0	0	0	0	0	0	0	0	0	0	0	9	0	7	0	0	0	0	0	0	0	0	0	0	0	0	0	0	0	0	0	0	0	0	d:Rhizaria,k:Eukaryota,p:Foraminifera,c:Foraminifera_X,o:Foraminifera_XX,f:Foraminifera_XXX,g:Allogromida,s:Allogromida_sp.
OTU525	0	0	7	0	0	0	0	0	0	0	0	0	0	0	0	0	0	0	0	0	0	0	0	0	0	0	0	0	0	0	0	0	0	0	0	0	0	d:Rhizaria,k:Eukaryota,p:Foraminifera,c:Globothalamea,o:Rotaliida
OTU526	0	0	0	0	0	0	0	0	0	0	0	0	0	0	0	0	0	0	0	0	0	0	0	0	0	0	0	0	0	10	0	0	0	0	0	0	0	d:Rhizaria,k:Eukaryota,p:Foraminifera,c:Monothalamids,o:Monothalamids_X,f:Monothalamids_XX,g:Monothalamids_XXX,s:Monothalamids_XXX_sp.
OTU527	0	0	0	0	0	0	0	0	0	0	0	0	0	0	0	0	0	0	0	0	0	0	0	0	0	0	0	0	0	0	0	0	0	0	15	0	0	d:Rhizaria,k:Eukaryota,p:Foraminifera,c:Monothalamids,o:Monothalamids_X,f:Monothalamids_XX,g:Rhabdammina,s:Rhabdammina_cornuta
OTU528	0	0	0	0	0	0	0	0	0	0	0	0	0	0	0	12	0	0	0	0	0	0	2	0	0	0	0	0	0	0	0	0	0	0	0	0	0	d:Rhizaria,k:Eukaryota,p:Foraminifera,c:Foraminifera_X,o:Foraminifera_XX,f:Foraminifera_XXX,g:Foraminifera_XXXX,s:Foraminifera_XXXX_sp.
OTU529	0	0	0	0	0	0	0	0	0	0	0	0	0	0	0	0	0	0	0	0	0	0	0	0	0	0	0	0	0	0	0	0	0	12	0	0	0	d:Rhizaria,k:Eukaryota,p:Foraminifera,c:Monothalamids,o:Monothalamids_X,f:Monothalamids_XX,g:Toxisarcon,s:Toxisarcon_synsuicidica
OTU530	0	0	0	0	0	0	0	0	0	0	0	0	0	0	0	0	0	0	0	0	0	0	0	0	0	0	0	0	0	0	0	0	0	0	0	0	10	d:Rhizaria,k:Eukaryota,p:Foraminifera,c:Globothalamea,o:Textulariida
OTU531	2	0	0	0	0	0	0	0	0	0	0	0	0	0	9	0	0	0	0	0	0	0	0	0	0	0	0	0	0	0	0	0	0	0	0	0	0	d:Rhizaria,k:Eukaryota,p:Foraminifera,c:Globothalamea,o:Rotaliida
OTU532	0	0	0	0	3	0	0	0	0	0	0	0	0	6	0	0	0	0	0	0	0	0	0	0	0	0	0	0	2	0	0	0	0	0	2	0	0	d:Rhizaria,k:Eukaryota,p:Foraminifera
OTU533	0	0	0	0	0	0	0	0	0	0	0	0	0	0	0	0	0	12	0	0	0	0	0	0	0	0	0	0	0	0	0	0	0	0	0	0	0	d:Rhizaria,k:Eukaryota,p:Foraminifera,c:Monothalamids,o:Monothalamids_Clade-BM,f:Bathysiphonidae,g:Micrometula,s:Micrometula_hyalostriata
OTU534	0	0	0	0	0	0	0	0	0	0	0	0	0	0	0	0	0	0	0	0	0	0	2	0	0	0	0	0	0	0	0	0	0	0	0	0	0	d:Rhizaria,k:Eukaryota,p:Foraminifera,c:Monothalamids,o:Monothalamids_X,f:Monothalamids_XX,g:Vellaria
OTU535	0	0	0	0	0	0	0	0	0	0	0	0	0	0	0	0	0	0	0	0	0	0	0	0	0	0	0	0	6	0	0	0	0	0	0	0	0	d:Rhizaria,k:Eukaryota,p:Foraminifera,c:Globothalamea,o:Rotaliida
OTU536	0	0	0	0	0	0	0	0	0	0	0	0	0	0	0	0	0	0	0	0	0	0	0	0	0	0	0	0	0	0	0	0	0	11	0	0	0	d:Rhizaria,k:Eukaryota,p:Foraminifera,c:Monothalamids,o:Monothalamids_X,f:Lagynidae,g:Nemogullmia,s:Nemogullmia_sp.
OTU537	0	0	0	0	0	0	0	0	0	0	0	0	0	0	0	0	0	7	0	0	0	0	2	0	0	0	0	0	0	0	0	0	0	0	0	0	0	d:Rhizaria,k:Eukaryota,p:Foraminifera,c:Globothalamea,o:Textulariida,f:Trochamminidae,g:Trochammina,s:Trochammina_hadai
OTU538	0	0	0	0	0	0	0	0	0	0	0	0	0	0	0	0	0	0	0	0	0	0	0	0	9	0	0	0	0	0	0	0	0	0	0	0	0	d:Rhizaria,k:Eukaryota,p:Foraminifera,c:Globothalamea,o:Rotaliida,f:Elphidiidae,g:Elphidium,s:Elphidium_excavatum
OTU539	0	0	0	0	0	0	10	0	0	0	0	0	0	0	0	0	0	0	0	0	0	0	0	0	0	0	0	0	0	0	0	0	0	0	0	0	0	d:Rhizaria,k:Eukaryota,p:Foraminifera,c:Monothalamids
OTU540	0	0	0	0	0	0	0	0	0	0	0	0	0	0	0	0	0	0	0	0	0	0	0	0	0	0	15	0	0	0	0	0	0	0	0	0	0	d:Rhizaria,k:Eukaryota,p:Foraminifera,c:Globothalamea,o:Textulariida,f:Textulariida_XX,g:Liebusella,s:Liebusella_goesi
OTU541	0	0	0	0	0	0	0	0	0	0	0	0	0	0	0	0	0	0	0	0	10	0	0	0	0	0	0	0	0	0	0	0	0	0	0	0	0	d:Rhizaria,k:Eukaryota,p:Foraminifera,c:Globothalamea,o:Textulariida,f:Trochamminidae,g:Trochammina,s:Trochammina_sp.
OTU542	0	0	0	0	0	0	0	0	0	0	0	0	0	0	13	0	0	0	0	0	0	0	0	0	0	0	0	0	0	0	0	0	0	0	0	0	0	d:Rhizaria,k:Eukaryota,p:Foraminifera,c:Monothalamids
OTU543	0	0	0	0	0	0	0	0	0	0	0	0	0	0	0	0	0	0	0	0	6	0	0	0	0	0	5	0	0	0	0	0	0	0	0	0	0	d:Rhizaria,k:Eukaryota,p:Foraminifera,c:Globothalamea,o:Rotaliida
OTU544	0	0	0	0	0	0	0	0	0	0	0	0	0	0	0	0	0	14	0	0	0	0	0	0	0	0	0	0	0	0	0	0	0	0	0	0	0	d:Rhizaria,k:Eukaryota,p:Foraminifera,c:Tubothalamea,o:Miliolida,f:Hauerinidae,g:Siphonaperta,s:Siphonaperta_sp.
OTU545	0	0	0	0	0	0	0	0	0	0	0	0	0	0	0	0	0	0	0	0	8	0	0	0	0	0	0	0	0	0	0	0	0	0	0	0	0	d:Rhizaria,k:Eukaryota,p:Foraminifera,c:Globothalamea,o:Rotaliida,f:Bolivinitidae,g:Brizalina,s:Brizalina_alata
OTU546	8	0	0	0	0	0	0	0	0	0	0	0	0	0	0	0	0	0	0	0	0	0	0	0	0	0	0	0	0	0	0	0	0	0	0	0	0	d:Rhizaria,k:Eukaryota,p:Foraminifera,c:Tubothalamea,o:Spirillinida,f:Ammodiscidae,g:Ammodiscus,s:Ammodiscus_sp.
OTU547	0	0	0	4	0	0	0	0	0	0	0	0	0	0	0	0	0	0	0	7	0	0	0	0	0	0	0	0	0	0	0	0	0	0	0	0	0	d:Rhizaria,k:Eukaryota,p:Foraminifera,c:Tubothalamea,o:Miliolida,f:Hauerinidae,g:Siphonaperta,s:Siphonaperta_sp.
OTU548	0	0	0	0	0	0	0	4	0	0	0	0	0	0	0	0	0	0	0	0	0	0	3	0	0	0	0	0	0	0	0	0	0	0	0	0	0	d:Rhizaria,k:Eukaryota,p:Foraminifera,c:Monothalamids,o:Monothalamids_X,f:Monothalamids_XX
OTU549	0	0	3	0	0	0	0	0	0	0	0	0	0	0	0	0	0	0	0	0	0	0	0	0	0	0	0	0	0	0	0	0	0	0	0	0	0	d:Rhizaria,k:Eukaryota,p:Foraminifera,c:Globothalamea
OTU550	0	0	0	0	0	0	9	0	0	0	0	0	0	0	0	0	0	0	0	0	0	0	0	0	0	0	0	0	0	0	0	0	0	0	0	0	0	d:Rhizaria,k:Eukaryota,p:Foraminifera,c:Monothalamids,o:Monothalamids_X
OTU551	0	0	0	0	0	0	8	0	0	0	0	0	0	0	0	0	0	0	0	0	0	0	0	0	0	0	0	0	0	0	0	0	0	0	0	0	0	d:Rhizaria,k:Eukaryota,p:Foraminifera,c:Monothalamids,o:Monothalamids_X,f:Monothalamids_XX,g:Vellaria
OTU552	0	0	0	0	0	0	0	0	0	0	0	0	0	0	0	15	0	0	0	0	0	0	0	0	0	0	0	0	0	0	0	0	0	0	0	0	0	d:Rhizaria,k:Eukaryota,p:Foraminifera,c:Globothalamea
OTU553	0	0	6	0	0	0	0	0	0	0	0	0	0	0	0	0	0	0	0	0	0	0	0	0	0	0	0	0	0	0	0	0	0	0	0	0	0	d:Rhizaria,k:Eukaryota,p:Foraminifera,c:Globothalamea,o:Rotaliida
OTU554	0	0	0	0	0	0	0	0	0	0	0	0	8	6	0	0	0	0	0	0	0	0	0	0	0	0	0	0	0	0	0	0	0	0	0	0	0	d:Rhizaria,k:Eukaryota,p:Foraminifera,c:Monothalamids,o:Monothalamids_Clade-I,f:Monothalamids_Clade-I_X,g:Astrammina,s:Astrammina_triangularis
OTU555	0	0	0	0	0	0	0	0	0	0	10	0	0	0	0	0	0	0	0	0	0	0	0	0	0	0	0	0	0	0	0	0	0	0	0	0	0	d:Rhizaria,k:Eukaryota,p:Foraminifera,c:Monothalamids,o:Monothalamids_X,f:Monothalamids_XX,g:Monothalamids_XXX,s:Monothalamids_XXX_sp.
OTU556	0	0	0	0	0	0	0	0	0	9	0	0	0	0	0	0	0	0	0	0	0	0	0	0	0	0	0	0	0	0	0	0	0	0	0	0	0	d:Rhizaria,k:Eukaryota,p:Foraminifera,c:Globothalamea,o:Textulariida
OTU557	0	0	0	0	0	0	0	0	0	0	0	8	0	0	0	0	0	0	0	0	0	0	0	0	0	0	0	0	0	0	0	0	0	0	0	0	0	d:Rhizaria,k:Eukaryota,p:Foraminifera,c:Globothalamea,o:Textulariida,f:Reophacidae,g:Reophax,s:Reophax_sp.
OTU558	0	0	0	0	0	0	0	0	0	0	0	0	0	0	0	0	0	0	0	0	0	0	0	0	0	0	0	13	0	0	0	0	0	0	0	0	0	d:Rhizaria,k:Eukaryota,p:Foraminifera,c:Globothalamea,o:Rotaliida,f:Globorotaliidae,g:Pulleniatina,s:Pulleniatina_obliquiloculata
OTU559	0	0	0	0	0	0	0	0	0	0	0	0	0	0	4	0	0	7	0	0	0	0	0	0	0	0	0	0	0	0	0	0	0	2	0	0	0	d:Rhizaria,k:Eukaryota,p:Foraminifera,c:Monothalamids,o:Monothalamids_X,f:Monothalamids_XX,g:Monothalamids_XXX,s:Monothalamids_XXX_sp.
OTU560	0	0	0	0	0	0	0	0	0	0	0	0	0	0	0	0	0	0	0	0	0	0	0	0	0	0	0	0	5	0	0	0	0	0	0	0	0	d:Rhizaria,k:Eukaryota,p:Foraminifera,c:Monothalamids,o:Monothalamids_X,f:Monothalamids_XX,g:Notodendrodes
OTU561	0	0	0	0	0	0	0	0	0	0	0	9	0	0	0	0	0	0	0	0	0	0	0	0	0	0	0	0	0	0	0	0	0	0	0	0	0	d:Rhizaria,k:Eukaryota,p:Foraminifera,c:Globothalamea,o:Rotaliida
OTU562	0	0	0	0	0	0	0	0	0	0	0	0	0	0	0	0	0	0	0	0	0	0	0	0	0	0	0	0	3	0	0	0	0	0	0	0	0	d:Rhizaria,k:Eukaryota,p:Foraminifera,c:Globothalamea,o:Textulariida,f:Textulariida_XX,g:Liebusella,s:Liebusella_goesi
OTU563	0	0	0	0	0	8	0	0	0	0	0	0	0	0	0	0	0	0	0	0	0	0	0	0	0	0	0	0	0	0	0	0	0	0	0	0	0	d:Rhizaria,k:Eukaryota,p:Foraminifera,c:Monothalamids,o:Monothalamids_X,f:Lagynidae,g:Nemogullmia,s:Nemogullmia_sp.
OTU564	0	0	0	0	0	0	0	0	0	0	0	0	0	0	0	0	0	0	0	0	0	0	0	0	0	0	0	0	0	0	0	0	7	4	0	0	0	d:Rhizaria,k:Eukaryota,p:Foraminifera,c:Monothalamids
OTU565	0	0	0	0	0	0	0	0	0	0	0	0	0	0	0	0	0	0	0	0	0	0	0	0	0	0	0	0	0	0	8	0	0	0	0	0	0	d:Rhizaria,k:Eukaryota,p:Foraminifera,c:Monothalamids,o:Monothalamids_X,f:Monothalamids_XX
OTU566	0	0	0	0	0	8	0	0	0	0	0	0	0	0	0	0	0	0	0	0	0	0	0	0	0	0	0	0	0	0	0	0	0	0	0	0	0	d:Rhizaria,k:Eukaryota,p:Foraminifera,c:Monothalamids,o:Monothalamids_X,f:Monothalamids_XX,g:Psammosphaera,s:Psammosphaera_sp.
OTU567	0	0	0	0	0	0	0	5	0	0	3	0	0	0	0	0	0	0	0	0	0	0	0	0	0	0	0	0	0	0	0	0	0	1	0	0	0	d:Rhizaria,k:Eukaryota,p:Foraminifera,c:Globothalamea,o:Rotaliida
OTU568	0	0	0	0	0	0	0	0	0	0	0	0	0	0	0	0	0	0	0	0	0	0	0	0	0	0	0	0	0	6	0	0	0	0	0	0	0	d:Rhizaria,k:Eukaryota,p:Foraminifera,c:Globothalamea,o:Rotaliida
OTU569	0	0	0	0	0	0	0	0	0	0	0	0	0	0	0	0	0	0	0	0	0	0	0	0	0	0	0	0	0	0	0	0	0	0	0	15	0	d:Rhizaria,k:Eukaryota,p:Foraminifera,c:Monothalamids,o:Monothalamids_X,f:Monothalamids_XX,g:Psammosphaera,s:Psammosphaera_sp.
OTU570	0	0	3	0	0	0	0	1	0	0	0	0	0	0	0	0	0	0	0	0	0	0	0	0	0	0	0	4	0	0	0	0	0	0	0	0	0	d:Rhizaria,k:Eukaryota,p:Foraminifera,c:Monothalamids,o:Monothalamids_X,f:Monothalamids_XX,g:Allogromiina,s:Allogromiina_sp.
OTU571	0	0	0	0	0	0	0	0	0	0	0	9	0	0	0	0	0	0	0	0	0	0	0	0	0	0	0	0	0	0	0	0	0	0	0	0	0	d:Rhizaria,k:Eukaryota,p:Foraminifera,c:Monothalamids,o:Monothalamids_Clade-E,f:Monothalamids_Clade-E_X,g:Psammophaga
OTU572	0	0	0	0	4	0	0	0	0	0	8	0	0	0	0	0	0	0	0	0	0	0	0	0	0	0	0	0	0	0	0	0	0	0	0	0	0	d:Rhizaria,k:Eukaryota,p:Foraminifera,c:Monothalamids,o:Monothalamids_Clade-Y,f:Monothalamids_Clade-Y_X,g:Cribrothalammina,s:Cribrothalammina_alba
OTU573	0	0	0	0	0	0	0	0	0	0	0	0	0	15	0	0	0	0	0	0	0	0	0	0	0	0	0	0	0	0	0	0	0	0	0	0	0	d:Rhizaria,k:Eukaryota,p:Foraminifera,c:Foraminifera_X,o:Foraminifera_XX,f:Foraminifera_XXX
OTU574	0	0	0	0	0	0	0	0	0	0	0	0	0	0	0	0	0	0	0	0	0	0	0	0	0	0	0	11	0	0	0	0	0	0	0	0	0	d:Rhizaria,k:Eukaryota,p:Foraminifera,c:Monothalamids,o:Monothalamids_X,f:Monothalamids_XX
OTU575	0	0	0	0	0	0	0	0	0	0	0	0	0	0	0	0	0	0	0	0	0	0	7	0	0	0	0	0	0	0	0	0	0	0	0	0	0	d:Rhizaria,k:Eukaryota,p:Foraminifera,c:Globothalamea,o:Rotaliida
OTU576	0	0	0	0	0	0	0	0	0	0	0	0	0	0	0	0	0	0	0	0	0	0	0	0	0	0	0	0	0	0	0	0	0	8	0	0	0	d:Rhizaria,k:Eukaryota,p:Foraminifera,c:Globothalamea,o:Rotaliida,f:Bolivinitidae,g:Bolivina,s:Bolivina_variabilis
OTU577	0	0	0	0	0	4	0	0	0	0	0	0	0	0	0	0	0	0	0	0	0	0	0	0	0	0	0	0	0	0	0	0	0	0	0	0	0	d:Rhizaria,k:Eukaryota,p:Foraminifera,c:Globothalamea,o:Rotaliida,f:Uvigerinidae,g:Uvigerina,s:Uvigerina_mediterranea
OTU578	0	0	0	0	0	0	0	0	0	0	0	0	0	11	0	0	0	0	0	0	0	0	0	0	0	0	0	0	0	0	0	0	0	0	0	0	0	d:Rhizaria,k:Eukaryota,p:Foraminifera,c:Globothalamea,o:Rotaliida
OTU579	0	0	0	0	0	0	0	0	0	0	0	0	0	12	0	0	0	0	0	0	0	0	0	0	0	0	0	0	0	0	0	0	0	0	0	0	0	d:Rhizaria,k:Eukaryota,p:Foraminifera,c:Monothalamids,o:Monothalamids_Clade-E,f:Monothalamids_Clade-E_X,g:Boderia,s:Boderia_sp.
OTU580	0	0	0	0	0	0	0	0	0	0	0	0	0	0	0	0	0	0	0	0	0	0	0	0	0	0	0	0	0	7	0	0	0	0	0	0	0	d:Rhizaria,k:Eukaryota,p:Foraminifera,c:Monothalamids
OTU581	0	0	0	0	0	0	0	0	0	0	0	0	0	0	0	0	0	0	0	7	0	0	0	0	0	0	0	0	0	0	0	0	2	0	0	0	0	d:Rhizaria,k:Eukaryota,p:Foraminifera,c:Monothalamids,o:Monothalamids_X,f:Monothalamids_XX,g:Saccamminidae_X,s:Saccamminidae_X_sp.
OTU582	0	0	0	0	0	0	0	0	0	0	0	0	0	0	0	0	0	0	0	0	0	0	0	0	0	0	0	0	1	0	0	0	0	0	0	0	0	d:Rhizaria,k:Eukaryota,p:Foraminifera,c:Monothalamids
OTU583	0	0	0	0	0	0	0	0	0	0	0	0	0	0	0	0	0	0	0	0	0	0	0	0	3	0	4	0	0	0	0	0	0	0	0	0	0	d:Rhizaria,k:Eukaryota,p:Foraminifera,c:Globothalamea,o:Rotaliida
OTU584	0	0	0	0	0	0	0	0	0	0	0	0	0	0	0	0	0	0	9	0	0	0	0	0	0	0	0	0	0	0	0	0	0	0	0	0	0	d:Rhizaria,k:Eukaryota,p:Foraminifera,c:Monothalamids,o:Monothalamids_Clade-BM,f:Bathysiphonidae
OTU585	0	0	0	0	0	0	0	0	0	0	0	0	0	0	0	0	0	0	0	0	0	0	5	0	0	0	0	0	0	0	5	0	0	0	0	0	0	d:Rhizaria,k:Eukaryota,p:Foraminifera,c:Monothalamids,o:Monothalamids_Clade-BM,f:Bathysiphonidae,g:Micrometula,s:Micrometula_hyalostriata
OTU586	0	0	0	0	0	0	0	0	0	0	0	0	0	0	0	0	0	0	0	0	0	0	0	0	0	0	0	0	0	6	0	0	0	0	0	0	0	d:Rhizaria,k:Eukaryota,p:Foraminifera,c:Globothalamea,o:Rotaliida
OTU587	0	0	0	0	0	0	0	0	0	0	0	0	0	0	0	0	0	0	0	10	0	0	0	0	0	0	0	0	0	0	0	0	0	0	0	0	0	d:Rhizaria,k:Eukaryota,p:Foraminifera,c:Globothalamea,o:Rotaliida
OTU588	0	0	0	7	0	0	0	0	0	0	0	0	0	0	0	0	0	0	0	0	0	0	0	0	0	0	0	0	0	0	0	0	0	0	0	0	0	d:Rhizaria,k:Eukaryota,p:Foraminifera,c:Globothalamea,o:Textulariida,f:Trochamminidae,g:Trochammina,s:Trochammina_hadai
OTU589	0	0	0	0	0	7	0	0	0	0	0	0	0	0	0	0	0	0	0	0	0	0	0	0	0	0	0	0	0	0	0	0	0	0	0	0	0	d:Rhizaria,k:Eukaryota,p:Foraminifera,c:Monothalamids,o:Monothalamids_X,f:Monothalamids_XX,g:Monothalamids_XXX,s:Monothalamids_XXX_sp.
OTU590	0	0	0	0	0	0	0	0	0	0	0	0	0	0	0	0	0	0	0	0	0	0	0	0	0	6	0	0	0	0	0	0	0	0	0	0	0	d:Rhizaria,k:Eukaryota,p:Foraminifera,c:Monothalamids,o:Monothalamids_Clade-BM,f:Bathysiphonidae,g:Bathysiphon,s:Bathysiphon_argenteus
OTU591	0	0	0	0	0	0	0	0	0	0	0	0	0	0	0	0	3	7	0	0	0	0	0	0	0	0	0	0	0	0	0	0	0	0	0	0	0	d:Rhizaria,k:Eukaryota,p:Foraminifera,c:Monothalamids,o:Monothalamids_X,f:Monothalamids_XX,g:Psammosphaera,s:Psammosphaera_sp.
OTU592	0	0	0	0	0	0	0	0	0	0	0	0	0	0	11	0	0	0	0	0	0	0	0	0	0	0	0	0	0	0	0	0	0	0	0	0	0	d:Rhizaria,k:Eukaryota,p:Foraminifera,c:Globothalamea,o:Rotaliida,f:Globorotaliidae,g:Pulleniatina,s:Pulleniatina_obliquiloculata
OTU593	0	0	0	0	0	0	0	0	0	0	0	0	0	14	0	0	0	0	0	0	0	0	0	0	0	0	0	0	0	0	0	0	0	0	0	0	0	d:Rhizaria,k:Eukaryota,p:Foraminifera,c:Globothalamea,o:Textulariida,f:Trochamminidae,g:Trochammina
OTU594	0	0	0	0	0	7	0	0	0	0	0	0	0	0	0	0	0	0	0	0	0	0	0	0	0	0	0	0	0	0	0	0	0	0	0	0	0	d:Rhizaria,k:Eukaryota,p:Foraminifera,c:Globothalamea,o:Textulariida,f:Textulariacea,g:Textularia,s:Textularia_sagittula
OTU595	0	0	0	0	0	0	0	0	0	0	0	0	0	0	0	0	0	6	0	0	0	0	0	0	0	0	0	0	0	0	0	0	0	0	0	6	0	d:Rhizaria,k:Eukaryota,p:Foraminifera,c:Globothalamea,o:Textulariida
OTU596	0	0	0	0	0	0	0	0	0	0	0	0	0	12	0	0	0	0	0	0	0	0	0	0	0	0	0	0	0	0	0	0	0	0	0	0	0	d:Rhizaria,k:Eukaryota,p:Foraminifera,c:Monothalamids,o:Monothalamids_Clade-BM,f:Bathysiphonidae,g:Bathysiphon,s:Bathysiphon_argenteus
OTU597	0	0	2	0	0	0	0	0	0	0	0	0	0	0	0	0	0	0	0	0	0	0	0	0	0	0	0	0	0	0	0	0	0	0	0	0	0	d:Rhizaria,k:Eukaryota,p:Foraminifera,c:Globothalamea,o:Rotaliida,f:Globorotaliidae
OTU598	0	0	0	0	0	0	0	0	0	0	0	0	0	0	0	0	0	0	0	0	0	0	0	5	0	0	0	0	0	0	0	0	0	0	0	0	0	d:Rhizaria,k:Eukaryota,p:Foraminifera,c:Globothalamea,o:Textulariida,f:Textulariida_XX,g:Liebusella,s:Liebusella_goesi
OTU599	0	0	0	0	0	0	0	0	0	0	0	0	0	0	0	0	0	0	0	0	6	0	0	0	0	0	0	0	0	0	0	0	0	0	0	0	0	d:Rhizaria,k:Eukaryota,p:Foraminifera,c:Globothalamea,o:Textulariida,f:Trochamminidae,g:Trochammina,s:Trochammina_sp.
OTU600	0	0	0	0	0	0	0	0	0	0	0	0	0	0	0	0	0	0	0	0	0	0	0	0	0	0	0	0	0	0	6	0	0	0	0	0	0	d:Rhizaria,k:Eukaryota,p:Foraminifera,c:Globothalamea,o:Textulariida,f:Textulariacea,g:Textularia,s:Textularia_sagittula
OTU601	0	0	0	0	0	0	0	0	0	0	0	0	0	0	0	0	0	0	0	0	0	0	0	0	0	0	0	10	0	0	0	0	0	0	0	0	0	d:Rhizaria,k:Eukaryota,p:Foraminifera,c:Monothalamids,o:Monothalamids_Clade-E,f:Monothalamids_Clade-E_X,g:Boderia,s:Boderia_sp.
OTU602	0	0	0	0	0	0	0	0	0	0	12	0	0	0	0	0	0	0	0	0	0	0	0	0	0	0	0	0	0	0	0	0	0	0	0	0	0	d:Rhizaria,k:Eukaryota,p:Foraminifera,c:Monothalamids,o:Monothalamids_X,f:Monothalamids_XX,g:Tinogullmia,s:Tinogullmia_sp.
OTU603	0	0	0	0	0	0	0	0	0	0	0	0	0	0	0	0	0	0	0	0	0	0	0	0	0	0	0	0	1	0	0	0	0	0	0	0	0	d:Rhizaria,k:Eukaryota,p:Foraminifera,c:Monothalamids,o:Monothalamids_X,f:Monothalamids_XX,g:Monothalamids_XXX,s:Monothalamids_XXX_sp.
OTU604	0	0	0	0	0	0	0	0	0	0	0	0	0	0	0	0	0	0	0	0	0	0	0	0	0	0	0	0	0	9	0	0	0	0	0	0	0	d:Rhizaria,k:Eukaryota,p:Foraminifera,c:Globothalamea,o:Rotaliida
OTU605	0	0	0	0	0	0	0	0	0	0	0	0	0	0	0	0	0	0	0	0	9	0	0	0	0	0	0	0	0	0	0	0	0	0	0	0	0	d:Rhizaria,k:Eukaryota,p:Foraminifera,c:Monothalamids,o:Monothalamids_Clade-I,f:Monothalamids_Clade-I_X,g:Arnoldiellina,s:Arnoldiellina_fluorescens
OTU606	0	0	0	0	0	0	0	0	0	11	0	0	0	0	0	0	0	0	0	0	0	0	0	0	0	0	0	0	0	0	0	0	0	0	0	0	0	d:Rhizaria,k:Eukaryota,p:Foraminifera,c:Monothalamids,o:Monothalamids_X
OTU607	0	0	0	0	0	0	8	0	0	0	0	0	0	0	0	0	0	0	0	0	0	0	0	0	0	0	0	0	0	0	0	0	0	0	0	0	0	d:Rhizaria,k:Eukaryota,p:Foraminifera,c:Globothalamea,o:Rotaliida
OTU608	0	0	0	0	0	0	0	0	0	0	0	0	0	0	0	0	0	8	0	0	0	0	0	0	0	0	0	0	0	0	0	0	0	0	0	0	0	d:Rhizaria,k:Eukaryota,p:Foraminifera,c:Monothalamids,o:Monothalamids_X,f:Monothalamids_XX,g:Allogromiina,s:Allogromiina_sp.
OTU609	0	0	0	0	11	0	0	0	0	0	0	0	0	0	0	0	0	0	0	0	0	0	0	0	0	0	0	0	0	0	0	0	0	0	0	0	0	d:Rhizaria,k:Eukaryota,p:Foraminifera,c:Globothalamea,o:Rotaliida
OTU610	0	0	0	0	0	0	0	0	6	0	0	0	0	0	0	0	0	0	0	0	0	0	0	0	0	0	0	0	0	0	0	0	0	0	0	0	0	d:Rhizaria,k:Eukaryota,p:Foraminifera,c:Monothalamids,o:Monothalamids_X,f:Monothalamids_XX,g:Monothalamids_XXX,s:Monothalamids_XXX_sp.
OTU611	0	0	0	0	0	0	0	0	0	0	0	0	0	0	0	0	0	0	0	0	0	0	0	0	0	0	0	5	0	0	0	0	0	0	0	0	0	d:Rhizaria,k:Eukaryota,p:Foraminifera,c:Monothalamids,o:Monothalamids_Clade-E,f:Monothalamids_Clade-E_X,g:Boderia,s:Boderia_sp.
OTU612	0	0	0	0	0	0	0	0	0	0	0	0	0	0	0	0	0	0	0	0	0	0	0	0	0	0	0	0	0	0	0	0	11	0	0	0	0	d:Rhizaria,k:Eukaryota,p:Foraminifera,c:Monothalamids,o:Monothalamids_Clade-BM,f:Bathysiphonidae
OTU613	0	0	7	0	0	0	0	0	0	0	0	0	0	0	0	0	0	0	0	0	0	0	0	0	0	0	0	0	0	0	0	0	0	0	0	0	0	d:Rhizaria,k:Eukaryota,p:Foraminifera,c:Monothalamids
OTU614	0	0	0	0	0	0	0	0	0	0	0	0	0	0	0	0	0	0	0	9	0	0	0	0	0	0	0	0	0	0	0	0	0	0	0	0	0	d:Rhizaria,k:Eukaryota,p:Foraminifera,c:Globothalamea,o:Rotaliida
OTU615	0	0	0	0	0	0	0	0	0	0	0	0	0	0	0	0	0	0	0	0	0	0	0	5	0	0	0	0	0	0	0	0	0	0	0	0	0	d:Rhizaria,k:Eukaryota,p:Foraminifera,c:Monothalamids,o:Monothalamids_X,f:Monothalamids_XX,g:Vanhoeffenella,s:Vanhoeffenella_sp.
OTU616	0	0	0	0	0	0	0	0	0	0	0	0	0	0	0	0	0	0	9	0	0	0	0	0	0	0	0	0	0	0	0	0	0	0	0	0	0	d:Rhizaria,k:Eukaryota,p:Foraminifera,c:Globothalamea,o:Rotaliida
OTU617	0	0	0	0	0	0	0	0	0	0	0	0	0	0	0	0	0	0	7	0	0	0	0	0	0	0	0	0	0	0	0	0	0	0	0	0	0	d:Rhizaria,k:Eukaryota,p:Foraminifera,c:Tubothalamea,o:Miliolida,f:Hauerinidae,g:Siphonaperta,s:Siphonaperta_sp.
OTU618	0	0	0	0	0	0	0	0	0	0	0	0	0	0	0	0	0	0	0	0	0	0	0	0	0	0	0	0	0	10	0	0	0	0	0	0	0	d:Rhizaria,k:Eukaryota,p:Foraminifera,c:Globothalamea,o:Rotaliida,f:Cibicididae,g:Cibicidoides
OTU619	0	0	0	0	0	0	0	0	0	0	0	0	0	0	0	0	0	9	0	0	0	0	0	0	0	0	0	0	0	0	0	0	0	0	0	0	0	d:Rhizaria,k:Eukaryota,p:Foraminifera,c:Monothalamids,o:Monothalamids_Clade-E,f:Monothalamids_Clade-E_X,g:Boderia,s:Boderia_sp.
OTU620	0	0	0	0	0	0	0	0	0	9	0	0	0	0	0	0	0	0	0	0	0	0	0	0	0	0	0	0	0	0	0	0	0	0	0	0	0	d:Rhizaria,k:Eukaryota,p:Foraminifera,c:Tubothalamea,o:Miliolida,f:Hauerinidae,g:Siphonaperta,s:Siphonaperta_sp.
OTU621	0	0	3	0	0	0	0	0	0	0	0	0	0	0	0	0	0	0	0	0	0	0	0	0	0	0	0	0	0	0	0	0	0	0	0	0	0	d:Rhizaria,k:Eukaryota,p:Foraminifera,c:Globothalamea,o:Rotaliida,f:Stainforthiidae
OTU622	0	0	0	0	0	0	0	0	0	0	0	0	0	0	0	0	0	0	0	0	4	0	0	0	0	0	0	0	0	0	0	0	0	0	0	0	0	d:Rhizaria,k:Eukaryota,p:Foraminifera,c:Globothalamea,o:Textulariida,f:Trochamminidae,g:Trochammina,s:Trochammina_sp.
OTU623	0	0	0	0	0	0	0	0	0	0	0	0	0	0	0	0	0	0	0	0	0	0	0	0	0	0	0	0	0	8	0	0	0	0	0	0	0	d:Rhizaria,k:Eukaryota,p:Foraminifera,c:Monothalamids,o:Monothalamids_X,f:Monothalamids_XX,g:Monothalamids_XXX,s:Monothalamids_XXX_sp.
OTU624	0	0	0	0	0	0	9	0	0	0	0	0	0	0	0	0	0	0	0	0	0	0	0	0	0	0	0	0	0	0	0	0	0	0	0	0	0	d:Rhizaria,k:Eukaryota,p:Foraminifera,c:Monothalamids,o:Monothalamids_X,f:Monothalamids_XX,g:Monothalamids_XXX,s:Monothalamids_XXX_sp.
OTU625	0	0	0	0	0	0	0	0	0	0	0	0	0	0	0	12	0	0	0	0	0	0	0	0	0	0	0	0	0	0	0	0	0	0	0	0	0	d:Rhizaria,k:Eukaryota,p:Foraminifera,c:Globothalamea,o:Rotaliida
OTU626	8	0	0	0	0	0	0	0	0	0	0	0	0	0	0	0	0	0	0	0	0	0	0	0	0	0	0	0	0	0	0	0	0	0	0	0	0	d:Rhizaria,k:Eukaryota,p:Foraminifera,c:Globothalamea,o:Textulariida,f:Trochamminidae,g:Trochammina
OTU627	0	0	0	0	0	0	0	0	0	0	0	6	0	0	0	0	0	0	0	0	0	0	0	0	0	0	0	0	0	0	0	0	0	0	0	0	0	d:Rhizaria,k:Eukaryota,p:Foraminifera,c:Globothalamea,o:Rotaliida,f:Globorotaliidae,g:Pulleniatina,s:Pulleniatina_obliquiloculata
OTU628	0	0	5	0	0	0	0	0	0	0	0	0	0	0	0	0	0	0	0	0	0	0	0	0	0	0	0	0	0	0	0	0	0	0	0	0	0	d:Rhizaria,k:Eukaryota,p:Foraminifera,c:Globothalamea,o:Textulariida
OTU629	0	0	0	0	0	0	0	0	0	0	0	0	0	0	0	0	0	0	0	0	0	0	0	0	0	0	0	0	0	0	0	0	0	0	0	12	0	d:Rhizaria,k:Eukaryota,p:Foraminifera,c:Globothalamea,o:Rotaliida,f:Epistominellidae,g:Epistominella
OTU630	0	0	0	0	0	0	0	0	0	0	0	0	0	0	0	0	0	0	0	0	0	0	0	0	0	0	0	0	0	7	0	0	0	0	0	0	0	d:Rhizaria,k:Eukaryota,p:Foraminifera,c:Globothalamea,o:Rotaliida,f:Rotaliida_X,g:Rotaliida_XX,s:Rotaliida_XX_sp.
OTU631	0	0	0	0	0	0	0	0	0	0	0	0	0	0	0	0	0	0	0	0	0	0	0	0	0	0	0	0	3	0	0	0	0	0	0	0	0	d:Rhizaria,k:Eukaryota,p:Foraminifera,c:Monothalamids,o:Monothalamids_X,f:Lagynidae,g:Nemogullmia,s:Nemogullmia_sp.
OTU632	0	0	0	0	0	0	0	0	0	0	0	0	0	0	0	0	0	6	0	0	0	0	0	0	0	0	0	0	0	0	0	0	0	0	0	0	0	d:Rhizaria,k:Eukaryota,p:Foraminifera,c:Monothalamids,o:Monothalamids_Clade-BM,f:Bathysiphonidae,g:Micrometula,s:Micrometula_hyalostriata
OTU633	0	0	0	0	0	2	0	0	0	0	0	0	0	0	0	0	0	0	0	0	0	0	0	0	0	0	0	0	0	0	0	0	0	0	0	0	0	d:Rhizaria,k:Eukaryota,p:Foraminifera,c:Globothalamea,o:Rotaliida
OTU634	0	0	0	0	0	0	0	0	0	0	0	0	0	0	0	0	0	0	0	0	0	0	0	0	0	0	0	4	0	0	0	0	0	3	0	0	0	d:Rhizaria,k:Eukaryota,p:Foraminifera,c:Monothalamids
OTU635	0	0	0	0	0	0	0	0	0	0	0	0	0	0	0	0	0	0	0	0	0	0	0	0	0	0	10	0	0	0	0	0	0	0	0	0	0	d:Rhizaria,k:Eukaryota,p:Foraminifera,c:Monothalamids,o:Monothalamids_Clade-I,f:Monothalamids_Clade-I_X,g:Allogromia,s:Allogromia_sp.
OTU636	0	0	2	0	0	0	0	0	0	0	0	0	0	0	0	0	0	0	0	0	0	0	0	0	0	0	4	0	0	0	0	0	0	0	0	0	0	d:Rhizaria,k:Eukaryota,p:Foraminifera,c:Globothalamea,o:Rotaliida,f:Rotaliida_X,g:Rotaliida_XX,s:Rotaliida_XX_sp.
OTU637	0	0	0	0	0	0	0	0	0	0	7	0	0	0	0	0	0	0	0	0	0	0	0	0	0	0	0	1	0	0	0	0	0	0	0	0	0	d:Rhizaria,k:Eukaryota,p:Foraminifera,c:Monothalamids,o:Monothalamids_X,f:Monothalamids_XX
OTU638	0	0	0	0	0	0	0	0	0	0	0	0	0	0	0	0	0	0	0	0	0	0	0	0	6	0	0	0	0	0	0	0	0	0	0	0	0	d:Rhizaria,k:Eukaryota,p:Foraminifera,c:Globothalamea,o:Textulariida,f:Trochamminidae,g:Trochammina,s:Trochammina_sp.
OTU639	0	0	0	0	0	0	0	0	7	0	0	0	0	0	0	0	0	0	0	0	0	0	0	0	0	0	0	0	0	0	0	0	0	0	0	0	0	d:Rhizaria,k:Eukaryota,p:Foraminifera,c:Globothalamea,o:Rotaliida,f:Epistominellidae,g:Epistominella
OTU640	0	0	1	0	0	0	0	0	0	0	0	0	0	0	0	0	0	0	3	0	0	0	0	0	0	0	2	0	0	0	0	0	0	0	0	0	0	d:Rhizaria,k:Eukaryota,p:Foraminifera,c:Monothalamids,o:Monothalamids_X,f:Monothalamids_XX
OTU641	0	0	0	0	0	0	0	0	0	0	0	0	10	0	0	0	0	0	0	0	0	0	0	0	0	0	0	0	0	0	0	0	0	0	0	0	0	d:Rhizaria,k:Eukaryota,p:Foraminifera,c:Globothalamea,o:Textulariida,f:Trochamminidae,g:Trochammina,s:Trochammina_sp.
OTU642	0	0	0	0	0	0	0	0	0	0	0	0	0	0	0	0	0	0	0	0	0	11	0	0	0	0	0	0	0	0	0	0	0	0	0	0	0	d:Rhizaria,k:Eukaryota,p:Foraminifera,c:Globothalamea,o:Rotaliida
OTU643	0	0	0	0	0	0	0	0	0	0	8	0	0	0	0	0	0	0	0	0	0	0	0	0	0	0	0	0	0	0	0	0	0	0	0	0	0	d:Rhizaria,k:Eukaryota,p:Foraminifera,c:Monothalamids,o:Monothalamids_X,f:Monothalamids_XX,g:Monothalamids_XXX,s:Monothalamids_XXX_sp.
OTU644	0	0	0	0	0	0	0	0	0	0	0	0	0	0	0	0	0	0	0	0	0	0	3	0	0	0	0	0	0	0	0	0	0	0	0	0	0	d:Rhizaria,k:Eukaryota,p:Foraminifera,c:Monothalamids,o:Monothalamids_Clade-BM,f:Bathysiphonidae,g:Micrometula,s:Micrometula_hyalostriata
OTU645	0	0	0	0	0	0	0	0	0	0	0	0	0	0	0	0	0	0	0	0	8	0	0	0	0	0	0	0	0	0	0	0	0	0	0	0	0	d:Rhizaria,k:Eukaryota,p:Foraminifera,c:Monothalamids
OTU646	0	0	0	0	0	0	0	0	0	0	0	0	0	0	0	0	0	0	0	0	0	0	0	0	0	0	0	0	0	5	0	0	0	0	0	0	0	d:Rhizaria,k:Eukaryota,p:Foraminifera,c:Tubothalamea,o:Spirillinida,f:Ammodiscidae,g:Ammodiscus,s:Ammodiscus_sp.
OTU647	0	0	0	0	0	0	0	0	0	0	0	0	0	0	0	0	0	0	0	0	2	0	0	0	0	0	0	0	0	0	0	0	7	0	0	0	0	d:Rhizaria,k:Eukaryota,p:Foraminifera,c:Foraminifera_X,o:Foraminifera_XX,f:Foraminifera_XXX,g:Foraminifera_XXXX,s:Foraminifera_XXXX_sp.
OTU648	0	0	0	0	0	0	0	0	0	0	0	0	0	0	0	0	0	0	0	0	0	0	0	0	0	0	0	0	0	0	0	0	0	6	0	0	0	d:Rhizaria,k:Eukaryota,p:Foraminifera,c:Globothalamea,o:Rotaliida
OTU649	0	0	0	0	0	0	0	0	0	11	0	0	0	0	0	0	0	0	0	0	0	0	0	0	0	0	0	0	0	0	0	0	0	0	0	0	0	d:Rhizaria,k:Eukaryota,p:Foraminifera,c:Monothalamids,o:Monothalamids_X,f:Monothalamids_XX,g:Saccamminidae_X,s:Saccamminidae_X_sp.
OTU650	0	0	0	0	0	0	0	0	0	0	0	0	0	0	0	0	0	0	0	0	0	0	0	0	0	0	0	0	0	0	0	0	0	7	0	0	0	d:Rhizaria,k:Eukaryota,p:Foraminifera,c:Globothalamea,o:Textulariida,f:Textulariacea,g:Textularia,s:Textularia_sagittula
OTU651	0	0	0	0	0	0	0	0	0	0	0	0	0	0	0	0	0	0	10	0	0	0	0	0	0	0	0	0	0	0	0	0	0	0	0	0	0	d:Rhizaria,k:Eukaryota,p:Foraminifera,c:Globothalamea,o:Rotaliida
OTU652	0	0	0	0	0	0	0	0	0	0	0	0	0	0	0	0	0	0	0	0	0	0	5	0	0	0	0	0	0	0	0	0	0	0	0	0	0	d:Rhizaria,k:Eukaryota,p:Foraminifera,c:Monothalamids
OTU653	0	0	0	0	0	0	0	0	0	0	0	0	0	0	0	0	0	9	0	0	0	0	0	0	0	0	0	0	0	0	0	0	0	0	0	0	0	d:Rhizaria,k:Eukaryota,p:Foraminifera,c:Globothalamea,o:Rotaliida
OTU654	0	0	0	0	0	0	6	0	0	0	0	0	0	0	0	0	0	0	0	0	0	0	0	0	0	0	0	0	0	0	0	0	0	0	0	0	0	d:Rhizaria,k:Eukaryota,p:Foraminifera,c:Globothalamea,o:Rotaliida
OTU655	0	0	0	0	0	0	0	0	0	0	8	0	0	0	0	0	0	0	0	0	0	0	0	0	0	0	0	0	0	0	0	0	0	0	0	0	0	d:Rhizaria,k:Eukaryota,p:Foraminifera,c:Monothalamids,o:Monothalamids_X,f:Monothalamids_XX,g:Vanhoeffenella,s:Vanhoeffenella_sp.
OTU656	0	0	0	0	0	2	0	0	0	0	3	0	0	0	0	0	0	0	0	0	0	0	0	0	0	0	0	0	0	0	0	0	0	0	0	0	0	d:Rhizaria,k:Eukaryota,p:Foraminifera,c:Monothalamids
OTU657	0	0	0	0	0	3	0	0	0	0	0	0	0	0	0	0	0	0	0	0	0	0	0	0	0	0	0	0	0	0	0	0	0	0	0	0	0	d:Rhizaria,k:Eukaryota,p:Foraminifera,c:Globothalamea,o:Rotaliida
OTU658	0	0	0	0	0	0	0	0	0	0	0	0	9	0	0	0	0	0	0	0	0	0	0	0	0	0	0	0	0	0	0	0	0	0	0	0	0	d:Rhizaria,k:Eukaryota,p:Foraminifera,c:Globothalamea,o:Rotaliida
OTU659	0	0	0	0	0	0	0	0	0	0	0	0	0	0	9	0	0	0	0	0	0	0	0	0	0	0	0	0	0	0	0	0	0	0	0	0	0	d:Rhizaria,k:Eukaryota,p:Foraminifera,c:Globothalamea,o:Rotaliida,f:Rotaliida_X,g:Rotaliida_XX,s:Rotaliida_XX_sp.
OTU660	0	0	0	0	0	0	0	0	6	0	0	0	0	0	0	0	0	0	0	0	0	0	0	0	0	0	0	0	0	0	0	0	0	0	0	0	0	d:Rhizaria,k:Eukaryota,p:Foraminifera,c:Monothalamids,o:Monothalamids_X,f:Monothalamids_XX,g:Saccamminidae_X,s:Saccamminidae_X_sp.
OTU661	0	0	3	0	0	0	0	0	1	0	0	0	0	0	0	0	0	0	0	0	0	0	0	0	0	0	0	4	0	0	0	0	0	0	0	0	0	d:Rhizaria,k:Eukaryota,p:Foraminifera,c:Monothalamids,o:Monothalamids_X,f:Monothalamids_XX
OTU662	0	0	0	0	0	0	0	0	0	0	0	0	8	0	0	0	0	0	0	0	0	0	0	0	0	0	0	0	0	0	0	0	0	0	0	0	0	d:Rhizaria,k:Eukaryota,p:Foraminifera,c:Monothalamids,o:Monothalamids_Group4,f:Monothalamids_Group4_X,g:Monothalamids_Group4_XX,s:Monothalamids_Group4_XX_sp.
OTU663	0	0	0	0	0	0	0	0	0	0	0	0	0	0	0	0	0	0	9	0	0	0	0	0	0	0	0	0	0	0	0	0	0	0	0	0	0	d:Rhizaria,k:Eukaryota,p:Foraminifera,c:Monothalamids
OTU664	0	0	0	0	0	0	0	0	0	0	0	0	0	0	0	0	0	0	0	0	0	0	0	0	0	0	0	0	0	0	0	0	0	7	0	0	0	d:Rhizaria,k:Eukaryota,p:Foraminifera,c:Monothalamids,o:Monothalamids_X,f:Lagynidae,g:Nemogullmia,s:Nemogullmia_sp.
OTU666	0	0	0	0	0	0	0	0	0	0	0	0	0	8	0	0	0	0	0	0	0	0	0	0	0	0	0	0	0	0	0	0	0	0	0	0	0	d:Rhizaria,k:Eukaryota,p:Foraminifera,c:Tubothalamea,o:Miliolida,f:Hauerinidae,g:Siphonaperta,s:Siphonaperta_sp.
OTU667	6	0	0	0	0	0	0	0	0	0	0	0	0	0	0	0	0	0	0	0	0	0	0	0	0	0	0	0	0	0	0	0	0	0	0	0	0	d:Rhizaria,k:Eukaryota,p:Foraminifera,c:Globothalamea,o:Textulariida,f:Textulariacea,g:Textularia,s:Textularia_sp.
OTU668	0	0	0	0	0	0	0	0	0	0	0	0	0	0	0	0	0	0	0	5	0	0	0	0	0	0	0	0	0	0	0	0	0	0	0	0	0	d:Rhizaria,k:Eukaryota,p:Foraminifera,c:Monothalamids
OTU669	0	0	0	0	0	0	0	0	0	0	0	0	0	0	0	0	0	0	0	0	0	0	0	0	0	0	0	7	0	0	0	0	0	0	0	0	0	d:Rhizaria,k:Eukaryota,p:Foraminifera,c:Tubothalamea,o:Miliolida,f:Hauerinidae,g:Siphonaperta,s:Siphonaperta_sp.
OTU670	0	0	0	0	0	0	0	0	0	0	0	0	7	0	0	0	0	0	0	0	0	0	0	0	0	0	0	0	0	0	0	0	0	0	0	0	0	d:Rhizaria,k:Eukaryota,p:Foraminifera,c:Monothalamids,o:Monothalamids_Clade-BM,f:Bathysiphonidae,g:Micrometula,s:Micrometula_hyalostriata
OTU671	0	0	0	0	0	0	0	0	0	0	0	0	0	0	0	0	0	0	7	0	0	0	0	0	0	0	0	0	0	0	0	0	0	0	0	0	0	d:Rhizaria,k:Eukaryota,p:Foraminifera,c:Monothalamids,o:Monothalamids_X,f:Monothalamids_XX,g:Saccamminidae_X,s:Saccamminidae_X_sp.
OTU672	0	0	0	0	0	0	5	0	0	0	0	0	0	0	0	0	0	0	0	0	0	0	0	0	0	0	0	0	0	0	0	0	0	0	0	0	0	d:Rhizaria,k:Eukaryota,p:Foraminifera,c:Globothalamea,o:Rotaliida
OTU673	0	0	0	0	0	5	0	0	0	0	0	0	0	0	0	0	0	0	0	0	0	0	0	0	0	0	0	0	0	0	0	0	0	0	0	0	0	d:Rhizaria,k:Eukaryota,p:Foraminifera,c:Tubothalamea,o:Miliolida,f:Hauerinidae,g:Siphonaperta,s:Siphonaperta_sp.
OTU674	0	0	0	0	0	7	0	0	0	0	0	0	0	0	0	0	0	0	0	0	0	0	0	0	0	0	0	0	0	0	0	0	0	0	0	0	0	d:Rhizaria,k:Eukaryota,p:Foraminifera,c:Tubothalamea,o:Miliolida,f:Hauerinidae,g:Siphonaperta,s:Siphonaperta_sp.
OTU675	0	0	0	0	0	0	0	0	0	0	0	0	0	0	0	0	0	0	0	0	0	0	0	0	0	0	0	0	0	5	0	0	0	0	0	0	0	d:Rhizaria,k:Eukaryota,p:Foraminifera,c:Globothalamea,o:Rotaliida,f:Rotaliida_X,g:Rotaliida_XX,s:Rotaliida_XX_sp.
OTU676	0	0	0	0	8	0	0	0	0	0	0	0	0	0	0	0	0	0	0	0	0	0	0	0	0	0	0	0	0	0	0	0	0	0	0	0	0	d:Rhizaria,k:Eukaryota,p:Foraminifera,c:Monothalamids,o:Monothalamids_Clade-C
OTU677	0	0	0	0	0	0	0	0	0	0	0	0	0	0	0	0	0	0	0	0	0	0	0	0	0	0	0	0	0	3	0	0	0	0	0	0	0	d:Rhizaria,k:Eukaryota,p:Foraminifera,c:Tubothalamea,o:Miliolida,f:Hauerinidae,g:Siphonaperta,s:Siphonaperta_sp.
OTU678	0	0	0	0	0	0	0	0	0	0	0	0	0	0	0	0	0	0	0	0	0	0	0	0	3	0	0	0	0	0	0	0	0	0	0	0	0	d:Rhizaria,k:Eukaryota,p:Foraminifera,c:Globothalamea,o:Rotaliida
OTU679	0	0	0	0	0	0	0	0	0	0	0	6	0	0	0	0	0	0	0	0	0	0	0	0	0	0	0	0	0	0	0	0	0	0	0	0	0	d:Rhizaria,k:Eukaryota,p:Foraminifera,c:Foraminifera_X,o:Foraminifera_XX,f:Foraminifera_XXX
OTU680	0	0	0	0	0	0	0	3	0	0	0	0	0	0	0	2	0	0	0	0	0	0	0	0	0	0	0	0	0	0	0	0	0	0	0	0	0	d:Rhizaria,k:Eukaryota,p:Foraminifera,c:Monothalamids,o:Monothalamids_X,f:Monothalamids_XX,g:Monothalamids_XXX,s:Monothalamids_XXX_sp.
OTU681	0	0	0	0	0	0	0	0	0	0	0	0	0	10	0	0	0	0	0	0	0	0	0	0	0	0	0	0	0	0	0	0	0	0	0	0	0	d:Rhizaria,k:Eukaryota,p:Foraminifera,c:Monothalamids,o:Monothalamids_X,f:Lagynidae,g:Nemogullmia,s:Nemogullmia_sp.
OTU682	0	0	0	0	0	0	0	0	0	10	0	0	0	0	0	0	0	0	0	0	0	0	0	0	0	0	0	0	0	0	0	0	0	0	0	0	0	d:Rhizaria,k:Eukaryota,p:Foraminifera,c:Globothalamea,o:Textulariida,f:Reophacidae,g:Reophax,s:Reophax_sp.
OTU683	0	0	0	0	0	0	0	0	0	0	0	0	0	0	0	0	0	0	0	7	0	0	0	0	0	0	0	0	0	0	0	0	0	0	0	0	0	d:Rhizaria,k:Eukaryota,p:Foraminifera,c:Monothalamids
OTU684	0	0	0	0	0	0	0	0	0	0	0	0	0	0	0	0	0	0	0	0	0	0	0	5	0	0	0	0	0	0	0	0	0	0	0	0	0	d:Rhizaria,k:Eukaryota,p:Foraminifera,c:Globothalamea,o:Rotaliida,f:Globorotaliidae,g:Pulleniatina,s:Pulleniatina_obliquiloculata
OTU685	0	0	0	0	0	2	0	0	0	0	0	0	0	0	0	0	0	0	0	0	0	0	0	0	0	0	0	0	0	0	0	0	0	0	0	0	0	d:Rhizaria,k:Eukaryota,p:Foraminifera,c:Globothalamea,o:Textulariida,f:Textulariacea,g:Textularia,s:Textularia_sagittula
OTU686	0	0	0	0	0	0	0	0	0	0	0	0	0	0	0	0	6	0	0	0	0	0	0	0	0	0	0	0	0	0	0	0	0	0	0	0	0	d:Rhizaria,k:Eukaryota,p:Foraminifera,c:Monothalamids,o:Monothalamids_Clade-BM,f:Bathysiphonidae,g:Bathysiphon,s:Bathysiphon_argenteus
OTU687	0	0	0	0	0	0	0	0	0	0	0	0	0	0	0	0	9	0	0	0	0	0	0	0	0	0	0	0	0	0	0	0	0	0	0	0	0	d:Rhizaria,k:Eukaryota,p:Foraminifera,c:Monothalamids,o:Monothalamids_X
OTU688	0	0	0	0	0	0	0	0	0	0	0	4	0	0	0	0	0	0	0	0	0	0	0	0	0	0	0	0	0	0	0	0	0	0	0	0	0	d:Rhizaria,k:Eukaryota,p:Foraminifera,c:Globothalamea,o:Rotaliida
OTU689	0	0	0	0	0	0	0	0	0	0	0	0	0	0	0	0	0	0	0	0	0	0	0	0	0	0	5	0	0	0	0	0	0	3	0	0	0	d:Rhizaria,k:Eukaryota,p:Foraminifera,c:Monothalamids,o:Monothalamids_X,f:Monothalamids_XX
OTU690	0	0	0	0	0	0	0	0	0	0	0	0	0	0	0	0	0	0	0	0	0	0	0	0	0	0	0	0	0	0	0	6	0	0	0	0	0	d:Rhizaria,k:Eukaryota,p:Foraminifera,c:Globothalamea,o:Rotaliida,f:Epistominellidae,g:Epistominella
OTU691	0	0	0	0	0	0	0	0	0	0	0	0	0	0	7	0	0	0	0	0	0	0	0	0	0	0	0	0	0	0	0	0	0	0	0	0	0	d:Rhizaria,k:Eukaryota,p:Foraminifera,c:Globothalamea,o:Rotaliida
OTU692	7	0	0	0	0	0	0	0	0	0	0	0	0	0	0	0	0	0	0	0	0	0	0	0	0	0	0	0	0	0	0	0	0	0	0	0	0	d:Rhizaria,k:Eukaryota,p:Foraminifera,c:Monothalamids,o:Monothalamids_X,f:Monothalamids_XX
OTU693	0	0	0	0	0	2	0	0	0	0	0	0	0	0	0	0	0	0	0	0	0	0	0	0	0	0	0	0	0	0	0	0	0	0	0	0	0	d:Rhizaria,k:Eukaryota,p:Foraminifera,c:Monothalamids,o:Monothalamids_X,f:Monothalamids_XX,g:Monothalamids_XXX,s:Monothalamids_XXX_sp.
OTU694	0	0	0	0	0	0	0	0	0	0	0	0	0	0	0	0	0	0	0	0	0	9	0	0	0	0	0	0	0	0	0	0	0	0	0	0	0	d:Rhizaria,k:Eukaryota,p:Foraminifera,c:Monothalamids,o:Monothalamids_X,f:Monothalamids_XX,g:Toxisarcon,s:Toxisarcon_sp.
OTU695	0	0	0	0	0	0	0	0	0	0	8	0	0	0	0	0	0	0	0	0	0	0	0	0	0	0	0	0	0	0	0	0	0	0	0	0	0	d:Rhizaria,k:Eukaryota,p:Foraminifera,c:Globothalamea,o:Rotaliida,f:Rotaliida_X,g:Rotaliina,s:Rotaliina_sp.
OTU696	0	0	0	0	0	0	0	0	0	0	0	0	0	0	0	0	0	0	0	0	0	0	0	0	0	0	0	0	0	0	5	0	0	0	0	0	0	d:Rhizaria,k:Eukaryota,p:Foraminifera,c:Monothalamids
OTU697	0	0	7	0	0	0	0	0	0	0	0	0	0	0	0	0	0	0	0	0	0	0	0	0	0	0	0	0	0	0	0	0	0	0	0	0	0	d:Rhizaria,k:Eukaryota,p:Foraminifera,c:Monothalamids,o:Monothalamids_X,f:Monothalamids_XX
OTU698	0	0	0	0	0	0	0	0	0	0	0	0	0	0	0	0	0	0	0	8	0	0	0	0	0	0	0	0	0	0	0	0	0	0	0	0	0	d:Rhizaria,k:Eukaryota,p:Foraminifera,c:Globothalamea,o:Textulariida,f:Trochamminidae,g:Trochammina,s:Trochammina_sp.
OTU699	0	0	0	0	0	0	0	0	4	0	0	0	0	0	0	0	0	0	0	0	0	0	0	0	0	0	0	0	0	0	0	0	0	0	0	0	0	d:Rhizaria,k:Eukaryota,p:Foraminifera,c:Monothalamids,o:Monothalamids_X,f:Monothalamids_XX,g:Hippocrepina,s:Hippocrepina_indivisa
OTU700	0	0	0	0	0	0	0	0	0	0	0	0	0	0	0	0	0	0	0	0	0	0	0	0	0	0	0	0	1	0	0	0	0	0	0	0	0	d:Rhizaria,k:Eukaryota,p:Foraminifera,c:Globothalamea
OTU701	0	0	0	0	0	0	0	1	0	0	3	0	0	0	0	0	0	0	0	0	0	0	0	0	0	0	0	0	0	0	0	0	0	0	0	0	0	d:Rhizaria,k:Eukaryota,p:Foraminifera,c:Monothalamids
OTU702	0	0	0	0	0	5	0	0	0	0	0	0	0	0	0	0	0	0	0	0	0	0	0	0	0	0	0	0	0	0	0	0	0	0	0	0	0	d:Rhizaria,k:Eukaryota,p:Foraminifera,c:Monothalamids,o:Monothalamids_X,f:Monothalamids_XX
OTU703	0	0	0	0	0	0	0	0	7	0	0	0	0	0	0	0	0	0	0	0	0	0	0	0	0	0	0	0	0	0	0	0	0	0	0	0	0	d:Rhizaria,k:Eukaryota,p:Foraminifera,c:Monothalamids,o:Monothalamids_X
OTU704	0	0	0	0	0	0	0	0	8	0	0	0	0	0	0	0	0	0	0	0	0	0	0	0	0	0	0	0	0	0	0	0	0	0	0	0	0	d:Rhizaria,k:Eukaryota,p:Foraminifera,c:Monothalamids,o:Monothalamids_X,f:Monothalamids_XX,g:Monothalamids_XXX,s:Monothalamids_XXX_sp.
OTU705	0	0	0	0	0	0	0	0	0	0	0	0	0	0	8	0	0	0	0	0	0	0	0	0	0	0	0	0	0	0	0	0	0	0	0	0	0	d:Rhizaria,k:Eukaryota,p:Foraminifera,c:Globothalamea,o:Textulariida,f:Trochamminidae,g:Trochammina,s:Trochammina_hadai
OTU706	0	0	0	0	0	5	0	0	0	0	0	0	0	0	0	0	0	0	0	0	0	0	0	0	0	0	0	0	0	0	0	0	0	0	0	0	0	d:Rhizaria,k:Eukaryota,p:Foraminifera,c:Globothalamea,o:Rotaliida
OTU707	0	0	0	0	0	0	0	0	0	0	0	0	0	0	0	0	0	0	0	0	0	0	0	0	0	0	0	0	0	4	0	0	0	0	0	0	0	d:Rhizaria,k:Eukaryota,p:Foraminifera
OTU708	0	0	0	0	0	0	0	0	0	0	0	0	0	0	0	0	7	0	0	0	0	0	0	0	0	0	0	0	0	0	0	0	0	0	0	0	0	d:Rhizaria,k:Eukaryota,p:Foraminifera,c:Monothalamids,o:Monothalamids_Clade-E,f:Monothalamids_Clade-E_X,g:Boderia,s:Boderia_sp.
OTU709	0	0	0	0	0	0	0	0	0	0	0	0	0	8	0	0	0	0	0	0	0	0	0	0	0	0	0	0	0	0	0	0	0	0	0	0	0	d:Rhizaria,k:Eukaryota,p:Foraminifera,c:Monothalamids,o:Monothalamids_Clade-I,f:Monothalamids_Clade-I_X,g:Astrammina,s:Astrammina_rara
OTU710	0	0	5	0	0	0	0	0	0	0	0	0	0	0	0	0	0	0	0	0	0	0	0	0	0	0	0	0	0	0	0	0	0	0	0	0	0	d:Rhizaria,k:Eukaryota,p:Foraminifera,c:Monothalamids,o:Monothalamids_X,f:Lagynidae,g:Nemogullmia,s:Nemogullmia_sp.
OTU711	0	0	0	0	0	0	0	0	0	0	0	0	0	0	0	8	0	0	0	0	0	0	0	0	0	0	0	0	0	0	0	0	0	0	0	0	0	d:Rhizaria,k:Eukaryota,p:Foraminifera,c:Globothalamea,o:Rotaliida
OTU712	0	0	0	0	0	0	0	0	0	0	0	0	0	0	0	7	0	0	0	0	0	0	0	0	0	0	0	0	0	0	0	0	0	0	0	0	0	d:Rhizaria,k:Eukaryota,p:Foraminifera,c:Globothalamea,o:Rotaliida,f:Globorotaliidae
OTU713	0	0	0	0	0	0	0	0	0	0	0	0	0	0	0	7	0	0	0	0	0	0	0	0	0	0	0	0	0	0	0	0	0	0	0	0	0	d:Rhizaria,k:Eukaryota,p:Foraminifera,c:Globothalamea,o:Rotaliida
OTU714	0	0	0	0	0	0	0	0	0	0	0	0	0	0	0	0	0	0	0	0	0	0	3	0	0	0	0	0	0	0	0	0	0	0	0	0	0	d:Rhizaria,k:Eukaryota,p:Foraminifera,c:Tubothalamea,o:Spirillinida,f:Ammodiscidae,g:Ammodiscus,s:Ammodiscus_sp.
OTU715	0	0	0	0	0	0	0	0	0	0	0	0	3	0	0	0	0	0	0	0	0	0	0	0	0	0	0	0	0	0	0	0	0	0	0	0	0	d:Rhizaria,k:Eukaryota,p:Foraminifera,c:Globothalamea,o:Rotaliida
OTU716	0	0	0	0	0	0	0	0	0	0	0	0	0	0	0	0	7	0	0	0	0	0	0	0	0	0	0	0	0	0	0	0	0	0	0	0	0	d:Rhizaria,k:Eukaryota,p:Foraminifera,c:Globothalamea,o:Rotaliida,f:Globorotaliidae
OTU717	0	0	0	0	0	0	0	0	0	0	7	0	0	0	0	0	0	0	0	0	0	0	0	0	0	0	0	0	0	0	0	0	0	0	0	0	0	d:Rhizaria,k:Eukaryota,p:Foraminifera,c:Tubothalamea,o:Miliolida,f:Hauerinidae,g:Siphonaperta,s:Siphonaperta_sp.
OTU718	0	0	0	0	0	0	0	0	0	0	0	0	0	0	0	0	0	5	0	0	0	0	0	0	0	0	0	0	0	0	0	0	0	0	0	0	0	d:Rhizaria,k:Eukaryota,p:Foraminifera,c:Globothalamea,o:Rotaliida,f:Globorotaliidae,g:Pulleniatina,s:Pulleniatina_obliquiloculata
OTU719	0	0	0	0	0	0	0	0	0	0	0	0	0	0	0	0	0	0	0	0	7	0	0	0	0	0	0	0	0	0	0	0	0	0	0	0	0	d:Rhizaria,k:Eukaryota,p:Foraminifera,c:Monothalamids,o:Monothalamids_X,f:Monothalamids_XX,g:Monothalamids_XXX,s:Monothalamids_XXX_sp.
OTU720	0	0	0	1	0	0	0	0	0	0	0	0	0	0	0	0	0	0	0	0	0	0	0	0	0	0	0	0	0	0	0	0	4	0	0	0	0	d:Rhizaria,k:Eukaryota,p:Foraminifera,c:Monothalamids,o:Monothalamids_X,f:Monothalamids_XX,g:Saccamminidae_X,s:Saccamminidae_X_sp.
OTU721	0	0	0	0	0	0	0	5	0	0	0	0	0	0	0	0	0	0	0	0	0	0	0	0	0	0	0	0	0	0	0	0	0	0	0	0	0	d:Rhizaria,k:Eukaryota,p:Foraminifera,c:Monothalamids,o:Monothalamids_X,f:Monothalamids_XX,g:Monothalamids_XXX,s:Monothalamids_XXX_sp.
OTU722	0	0	0	0	0	0	0	0	0	0	0	0	0	0	0	0	0	0	0	0	0	0	0	0	0	0	0	5	0	0	0	0	0	0	0	0	0	d:Rhizaria,k:Eukaryota,p:Foraminifera,c:Globothalamea,o:Globothalamea_X,f:Globothalamea_XX,g:Elphidiella,s:Elphidiella_groenlandica
OTU723	0	0	0	0	0	0	0	0	0	0	0	0	0	0	0	0	0	0	0	0	0	0	4	0	0	0	0	0	0	0	0	0	0	0	0	0	0	d:Rhizaria,k:Eukaryota,p:Foraminifera,c:Monothalamids,o:Monothalamids_X,f:Monothalamids_XX
OTU724	0	0	0	0	0	0	0	0	0	0	0	5	0	0	0	0	0	0	0	0	0	0	0	0	0	0	0	0	0	0	0	0	0	0	0	0	0	d:Rhizaria,k:Eukaryota,p:Foraminifera,c:Monothalamids,o:Monothalamids_X,f:Lagynidae,g:Nemogullmia,s:Nemogullmia_sp.
OTU725	0	0	0	0	0	0	0	0	0	0	0	0	0	0	0	0	0	0	0	0	0	0	0	0	0	0	0	0	0	0	0	0	0	6	0	0	0	d:Rhizaria,k:Eukaryota,p:Foraminifera,c:Monothalamids
OTU726	0	0	0	0	0	0	0	0	0	0	0	0	0	0	0	0	0	0	0	0	0	0	0	0	0	0	0	0	0	0	0	0	0	0	5	0	0	d:Rhizaria,k:Eukaryota,p:Foraminifera,c:Globothalamea,o:Rotaliida,f:Globorotaliidae
OTU727	0	0	0	0	0	0	0	0	0	0	0	0	0	0	0	0	0	0	0	0	0	0	1	0	0	0	0	0	0	0	0	0	0	0	0	0	0	d:Rhizaria,k:Eukaryota,p:Foraminifera,c:Globothalamea,o:Rotaliida,f:Globorotaliidae,g:Pulleniatina,s:Pulleniatina_obliquiloculata
OTU728	0	0	0	0	0	0	0	0	0	0	0	0	0	0	0	0	0	0	0	0	0	0	0	0	0	0	0	0	1	0	0	0	0	0	0	0	0	d:Rhizaria,k:Eukaryota,p:Foraminifera,c:Monothalamids,o:Monothalamids_Clade-BM,f:Bathysiphonidae,g:Micrometula,s:Micrometula_hyalostriata
OTU729	0	0	0	0	0	0	0	0	0	0	0	0	0	0	0	0	0	0	0	0	0	0	2	0	0	0	0	0	0	0	0	0	0	0	0	0	0	d:Rhizaria,k:Eukaryota,p:Foraminifera,c:Foraminifera_X,o:Foraminifera_XX,f:Foraminifera_XXX
OTU730	0	0	0	0	0	0	0	0	0	0	0	0	0	0	0	2	0	0	0	0	0	0	3	0	0	0	0	0	0	0	0	0	0	0	0	0	0	d:Rhizaria,k:Eukaryota,p:Foraminifera,c:Globothalamea,o:Rotaliida
OTU731	0	0	0	0	0	0	0	0	0	0	0	0	0	0	0	0	0	0	0	0	0	0	2	0	0	0	0	0	0	0	0	0	0	0	0	0	0	d:Rhizaria,k:Eukaryota,p:Foraminifera,c:Globothalamea,o:Rotaliida
OTU732	0	0	0	0	0	0	0	0	0	0	0	0	0	0	0	0	0	7	0	0	0	0	0	0	0	0	0	0	0	0	0	0	0	0	0	0	0	d:Rhizaria,k:Eukaryota,p:Foraminifera,c:Globothalamea,o:Rotaliida
OTU733	0	0	0	0	0	0	0	0	6	0	0	0	0	0	0	0	0	0	0	0	0	0	0	0	0	0	0	0	0	0	0	0	0	0	0	0	0	d:Rhizaria,k:Eukaryota,p:Foraminifera,c:Globothalamea,o:Rotaliida,f:Rotaliida_X,g:Rotaliida_XX,s:Rotaliida_XX_sp.
OTU734	0	0	0	0	0	0	0	0	0	0	0	0	4	0	0	0	0	0	0	0	0	0	0	0	0	0	0	0	0	0	0	0	0	0	0	0	0	d:Rhizaria,k:Eukaryota,p:Foraminifera,c:Monothalamids,o:Monothalamids_X,f:Monothalamids_XX,g:Monothalamids_XXX,s:Monothalamids_XXX_sp.
OTU735	0	0	0	0	0	0	0	0	0	0	0	0	0	0	0	0	0	0	7	0	0	0	0	0	0	0	0	0	0	0	0	0	0	0	0	0	0	d:Rhizaria,k:Eukaryota,p:Foraminifera,c:Globothalamea,o:Textulariida,f:Trochamminidae,g:Trochammina,s:Trochammina_sp.
OTU736	0	0	0	0	0	0	0	0	0	0	0	0	0	0	0	0	0	0	0	4	0	0	0	0	0	0	0	0	0	0	0	0	0	0	0	0	0	d:Rhizaria,k:Eukaryota,p:Foraminifera,c:Globothalamea,o:Textulariida
OTU737	0	0	0	0	5	0	0	0	0	0	0	0	0	0	0	0	0	0	2	0	0	0	0	0	0	0	0	0	0	0	0	0	0	0	0	0	0	d:Rhizaria,k:Eukaryota,p:Foraminifera,c:Monothalamids,o:Monothalamids_Clade-I,f:Monothalamids_Clade-I_X
OTU738	0	0	0	0	0	0	0	0	0	0	0	0	0	0	0	0	0	0	0	0	0	0	2	0	0	0	0	0	0	0	0	0	0	0	0	0	0	d:Rhizaria,k:Eukaryota,p:Foraminifera,c:Globothalamea,o:Rotaliida
OTU739	0	0	0	0	0	0	0	0	0	0	0	0	0	0	0	0	8	0	0	0	0	0	0	0	0	0	0	0	0	0	0	0	0	0	0	0	0	d:Rhizaria,k:Eukaryota,p:Foraminifera,c:Globothalamea
OTU740	0	0	0	0	0	0	0	0	0	0	7	0	0	0	0	0	0	0	0	0	0	0	0	0	0	0	0	0	0	0	0	0	0	0	0	0	0	d:Rhizaria,k:Eukaryota,p:Foraminifera
OTU741	0	2	0	0	0	0	0	0	0	0	0	0	0	0	0	0	0	0	0	6	0	0	0	0	0	0	0	0	0	0	0	0	0	0	0	0	0	d:Rhizaria,k:Eukaryota,p:Foraminifera,c:Globothalamea,o:Rotaliida
OTU742	0	0	0	0	0	0	0	0	0	7	0	0	0	0	0	0	0	0	0	0	0	0	0	0	0	0	0	0	0	0	0	0	0	0	0	0	0	d:Rhizaria,k:Eukaryota,p:Foraminifera,c:Monothalamids
OTU743	0	0	0	0	0	0	0	0	3	0	0	0	0	0	0	0	0	0	0	0	0	0	0	0	0	0	0	0	0	0	0	0	0	0	0	0	0	d:Rhizaria,k:Eukaryota,p:Foraminifera,c:Monothalamids,o:Monothalamids_X,f:Monothalamids_XX,g:Monothalamids_XXX,s:Monothalamids_XXX_sp.
OTU744	0	0	0	0	0	0	0	0	0	0	0	0	0	0	0	0	0	0	0	0	0	0	0	0	0	0	0	0	1	0	0	0	0	0	0	0	0	d:Rhizaria,k:Eukaryota,p:Foraminifera,c:Globothalamea,o:Textulariida,f:Trochamminidae,g:Trochammina,s:Trochammina_sp.
OTU745	0	0	0	0	0	0	0	0	0	0	5	0	0	0	0	0	0	0	0	0	0	0	0	0	0	0	0	0	0	0	0	0	0	0	0	0	0	d:Rhizaria,k:Eukaryota,p:Foraminifera,c:Monothalamids,o:Monothalamids_X,f:Monothalamids_XX,g:Monothalamids_XXX,s:Monothalamids_XXX_sp.
OTU746	0	0	0	0	0	0	0	0	0	0	0	0	0	0	0	0	0	0	0	0	0	0	0	3	0	0	0	0	0	0	0	0	0	0	0	0	0	d:Rhizaria,k:Eukaryota,p:Foraminifera,c:Monothalamids,o:Monothalamids_Clade-BM,f:Bathysiphonidae,g:Micrometula,s:Micrometula_hyalostriata
OTU747	0	0	0	0	0	0	0	0	0	0	0	0	0	5	0	0	0	0	0	0	0	0	0	0	0	0	0	0	0	0	0	0	0	0	0	0	0	d:Rhizaria,k:Eukaryota,p:Foraminifera,c:Tubothalamea,o:Spirillinida,f:Ammodiscidae,g:Ammodiscus,s:Ammodiscus_sp.
OTU748	0	0	0	0	0	0	0	0	0	0	0	0	0	0	0	0	0	0	0	0	0	0	0	0	0	0	0	0	0	0	0	0	0	6	0	0	0	d:Rhizaria,k:Eukaryota,p:Foraminifera,c:Globothalamea,o:Rotaliida,f:Nummulitidae
OTU749	0	0	0	0	0	0	0	0	0	6	0	0	0	0	0	0	0	0	0	0	0	0	0	0	0	0	0	0	0	0	0	0	0	0	0	0	0	d:Rhizaria,k:Eukaryota,p:Foraminifera,c:Globothalamea,o:Rotaliida
OTU750	0	0	0	0	0	0	0	0	0	0	0	0	0	0	0	0	0	0	0	4	0	0	0	0	0	0	0	0	0	0	0	0	0	0	0	0	0	d:Rhizaria,k:Eukaryota,p:Foraminifera,c:Globothalamea,o:Textulariida,f:Trochamminidae,g:Trochammina,s:Trochammina_hadai
OTU751	0	0	0	0	0	0	0	0	0	0	0	0	0	0	0	0	0	0	0	0	0	0	0	0	3	0	0	0	0	0	0	0	0	0	0	0	0	d:Rhizaria,k:Eukaryota,p:Foraminifera,c:Tubothalamea,o:Spirillinida,f:Ammodiscidae,g:Ammodiscus,s:Ammodiscus_sp.
OTU752	0	0	0	0	0	0	0	0	0	0	0	0	0	0	0	0	0	0	0	0	0	0	0	0	3	0	0	0	0	0	0	0	0	0	0	0	0	d:Rhizaria,k:Eukaryota,p:Foraminifera,c:Monothalamids,o:Monothalamids_X,f:Monothalamids_XX,g:Allogromiid,s:Allogromiid_sp.
OTU753	0	0	0	0	0	0	0	0	0	0	0	0	0	4	0	0	0	0	0	0	0	0	0	0	1	0	0	0	0	0	0	0	0	0	0	0	0	d:Rhizaria,k:Eukaryota,p:Foraminifera,c:Monothalamids,o:Monothalamids_X,f:Monothalamids_XX,g:Saccamminidae_X,s:Saccamminidae_X_sp.
OTU754	0	0	0	0	0	0	0	0	0	4	0	1	0	0	0	0	0	0	0	0	0	0	0	0	0	0	0	0	0	0	0	0	0	0	0	0	0	d:Rhizaria,k:Eukaryota,p:Foraminifera,c:Globothalamea,o:Rotaliida
OTU755	0	0	0	0	0	0	0	0	3	0	0	0	0	0	0	0	0	0	0	0	0	0	0	0	0	0	0	0	0	0	0	0	0	0	0	0	0	d:Rhizaria,k:Eukaryota,p:Foraminifera,c:Monothalamids
OTU756	0	0	0	0	0	0	0	0	0	0	0	5	0	0	0	0	0	0	0	0	0	0	0	0	0	0	0	0	0	0	0	0	0	0	0	0	0	d:Rhizaria,k:Eukaryota,p:Foraminifera,c:Globothalamea,o:Textulariida
OTU757	0	0	3	0	0	0	0	0	0	0	0	0	0	0	0	0	0	0	0	0	0	0	0	0	0	0	0	0	0	0	0	0	0	0	0	0	0	d:Rhizaria,k:Eukaryota,p:Foraminifera,c:Monothalamids,o:Monothalamids_Clade-BM,f:Bathysiphonidae,g:Bathysiphon,s:Bathysiphon_argenteus
OTU758	0	0	0	2	0	0	0	0	0	0	0	0	0	0	0	0	0	0	0	0	0	0	0	0	0	0	0	0	0	0	0	0	0	0	0	0	0	d:Rhizaria,k:Eukaryota,p:Foraminifera,c:Globothalamea,o:Rotaliida
OTU759	0	0	0	0	0	0	0	0	0	0	0	0	0	0	0	0	0	0	0	0	0	0	0	0	0	0	0	0	0	0	0	0	6	0	0	0	0	d:Rhizaria,k:Eukaryota,p:Foraminifera,c:Monothalamids,o:Monothalamids_X,f:Monothalamids_XX
OTU760	0	0	0	0	0	0	0	0	0	0	0	0	0	0	0	0	0	0	0	5	0	0	0	0	0	0	0	0	0	0	0	0	0	0	0	0	0	d:Rhizaria,k:Eukaryota,p:Foraminifera,c:Globothalamea,o:Rotaliida
OTU761	0	0	0	0	0	0	0	0	0	0	0	0	0	0	0	0	0	0	0	0	0	0	0	0	0	0	0	0	0	0	0	0	0	0	4	0	0	d:Rhizaria,k:Eukaryota,p:Foraminifera,c:Monothalamids,o:Monothalamids_X,f:Monothalamids_XX,g:Rhabdammina,s:Rhabdammina_cornuta
OTU762	0	0	0	0	0	0	0	0	5	0	0	0	0	0	0	0	0	0	0	0	0	0	0	0	0	0	0	0	0	0	0	0	0	0	0	0	0	d:Rhizaria,k:Eukaryota,p:Foraminifera
OTU763	0	0	0	0	0	0	0	0	0	6	0	0	0	0	0	0	0	0	0	0	0	0	0	0	0	0	0	0	0	0	0	0	0	0	0	0	0	d:Rhizaria,k:Eukaryota,p:Foraminifera,c:Monothalamids,o:Monothalamids_Clade-BM,f:Bathysiphonidae,g:Micrometula,s:Micrometula_hyalostriata
OTU764	0	0	0	0	0	0	0	0	0	0	7	0	0	0	0	0	0	0	0	0	0	0	0	0	0	0	0	0	0	0	0	0	0	0	0	0	0	d:Rhizaria,k:Eukaryota,p:Foraminifera,c:Globothalamea,o:Textulariida,f:Trochamminidae,g:Trochammina,s:Trochammina_hadai
OTU765	0	0	0	0	0	0	0	0	0	0	0	0	0	0	0	0	0	0	0	0	0	0	0	0	0	0	0	0	0	0	4	0	0	0	0	0	0	d:Rhizaria,k:Eukaryota,p:Foraminifera,c:Monothalamids,o:Monothalamids_X,f:Monothalamids_XX,g:Monothalamids_XXX,s:Monothalamids_XXX_sp.
OTU766	0	0	0	0	0	0	0	0	0	0	0	4	0	0	0	0	0	0	0	0	0	0	0	0	0	0	0	0	0	0	0	0	0	0	0	0	0	d:Rhizaria,k:Eukaryota,p:Foraminifera,c:Monothalamids,o:Monothalamids_X,f:Lagynidae,g:Nemogullmia,s:Nemogullmia_sp.
OTU767	0	0	0	0	0	0	0	0	3	0	0	0	0	0	0	0	0	0	0	0	0	0	0	0	0	0	0	0	0	0	0	0	0	0	0	0	0	d:Rhizaria,k:Eukaryota,p:Foraminifera,c:Monothalamids,o:Monothalamids_Group4,f:Monothalamids_Group4_X,g:Monothalamids_Group4_XX,s:Monothalamids_Group4_XX_sp.
OTU768	0	0	0	0	0	0	0	0	0	0	0	0	0	0	0	0	0	0	0	0	0	0	2	0	0	0	0	0	0	0	0	0	0	0	0	0	0	d:Rhizaria,k:Eukaryota,p:Foraminifera,c:Globothalamea,o:Rotaliida,f:Globorotaliidae,g:Neogloboquadrina
OTU769	0	0	1	0	0	0	0	0	0	0	0	0	0	0	0	0	0	0	0	0	0	0	0	0	0	0	0	0	0	0	0	0	0	0	0	0	0	d:Rhizaria,k:Eukaryota,p:Foraminifera,c:Globothalamea,o:Rotaliida,f:Rotaliida_X,g:Rotaliida_XX,s:Rotaliida_XX_sp.
OTU770	0	0	0	0	0	0	0	0	0	0	0	0	0	0	0	0	7	0	0	0	0	0	0	0	0	0	0	0	0	0	0	0	0	0	0	0	0	d:Rhizaria,k:Eukaryota,p:Foraminifera,c:Globothalamea,o:Rotaliida
OTU771	0	0	0	0	0	0	0	0	0	0	0	0	0	0	0	0	0	0	0	0	0	0	0	0	2	0	0	0	0	0	0	0	0	0	0	0	0	d:Rhizaria,k:Eukaryota,p:Foraminifera,c:Globothalamea,o:Textulariida
OTU772	0	0	0	0	0	0	0	0	0	0	0	0	0	0	0	0	0	0	0	0	0	0	0	0	3	0	0	0	0	0	0	0	0	0	0	0	0	d:Rhizaria,k:Eukaryota,p:Foraminifera,c:Monothalamids,o:Monothalamids_X,f:Lagynidae,g:Nemogullmia,s:Nemogullmia_sp.
OTU773	0	0	0	0	0	0	0	0	0	0	0	0	0	0	0	0	0	0	0	2	0	0	0	0	0	0	0	0	0	0	0	0	0	0	0	0	0	d:Rhizaria,k:Eukaryota,p:Foraminifera,c:Monothalamids,o:Monothalamids_Clade-I,f:Monothalamids_Clade-I_X,g:Astrammina,s:Astrammina_triangularis
OTU774	0	0	0	0	0	0	0	0	0	0	0	0	0	0	7	0	0	0	0	0	0	0	0	0	0	0	0	0	0	0	0	0	0	0	0	0	0	d:Rhizaria,k:Eukaryota,p:Foraminifera,c:Monothalamids,o:Monothalamids_X,f:Monothalamids_XX,g:Monothalamids_XXX,s:Monothalamids_XXX_sp.
OTU775	0	0	0	0	0	0	0	0	0	0	0	0	0	0	0	0	0	0	6	0	0	0	0	0	0	0	0	0	0	0	0	0	0	0	0	0	0	d:Rhizaria,k:Eukaryota,p:Foraminifera,c:Tubothalamea,o:Spirillinida,f:Ammodiscidae,g:Ammodiscus,s:Ammodiscus_sp.
OTU776	0	0	0	0	0	0	0	0	0	0	0	0	0	0	0	0	0	0	0	0	0	0	3	0	0	0	0	0	0	0	0	0	0	0	0	0	0	d:Rhizaria,k:Eukaryota,p:Foraminifera,c:Globothalamea,o:Rotaliida,f:Cibicididae,g:Cibicidoides,s:Cibicidoides_variabilis
OTU777	0	0	0	0	0	0	0	0	0	0	0	0	0	0	0	0	0	0	0	0	0	0	2	0	0	0	0	0	0	0	0	0	0	0	0	0	0	d:Rhizaria,k:Eukaryota,p:Foraminifera,c:Foraminifera_X,o:Foraminifera_XX,f:Foraminifera_XXX,g:Foraminifera_XXXX,s:Foraminifera_XXXX_sp.
OTU778	0	0	0	4	0	0	0	0	0	0	0	0	0	0	0	0	0	0	0	0	0	0	0	0	0	0	0	0	0	0	0	0	0	0	0	0	0	d:Rhizaria,k:Eukaryota,p:Foraminifera,c:Monothalamids
OTU779	0	0	0	3	0	0	0	0	0	0	0	0	0	0	0	0	0	0	0	0	0	0	0	0	0	0	0	0	0	0	0	0	0	0	0	0	0	d:Rhizaria,k:Eukaryota,p:Foraminifera,c:Monothalamids,o:Monothalamids_X,f:Monothalamids_XX,g:Monothalamids_XXX,s:Monothalamids_XXX_sp.
OTU780	0	0	0	0	0	0	0	0	0	0	0	0	0	0	0	7	0	0	0	0	0	0	0	0	0	0	0	0	0	0	0	0	0	0	0	0	0	d:Rhizaria,k:Eukaryota,p:Foraminifera,c:Globothalamea,o:Rotaliida
OTU781	0	0	0	0	0	0	0	0	0	5	0	0	0	0	0	0	0	0	0	0	0	0	0	0	0	0	0	0	0	0	0	0	0	0	0	0	0	d:Rhizaria,k:Eukaryota,p:Foraminifera,c:Monothalamids,o:Monothalamids_Clade-BM,f:Bathysiphonidae,g:Bathysiphon,s:Bathysiphon_argenteus
OTU782	0	0	0	0	0	0	0	0	0	0	4	2	0	0	0	0	0	0	0	0	0	0	0	0	0	0	0	0	0	0	0	0	0	0	0	0	0	d:Rhizaria,k:Eukaryota,p:Foraminifera,c:Foraminifera_X,o:Foraminifera_XX,f:Foraminifera_XXX,g:Foraminifera_XXXX,s:Foraminifera_XXXX_sp.
OTU783	0	0	0	0	0	0	0	0	0	0	0	0	0	0	0	0	0	0	0	0	0	0	0	0	3	0	0	0	0	0	0	0	0	0	0	0	0	d:Rhizaria,k:Eukaryota,p:Foraminifera,c:Globothalamea,o:Rotaliida,f:Chilostomellidae,g:Chilostomella,s:Chilostomella_sp.
OTU784	0	0	0	0	0	0	0	0	0	0	0	0	0	0	0	0	0	0	0	0	0	0	0	0	0	0	0	0	0	0	0	0	0	4	0	0	0	d:Rhizaria,k:Eukaryota,p:Foraminifera,c:Globothalamea,o:Rotaliida
OTU785	0	6	0	0	0	0	0	0	0	0	0	0	0	0	0	0	0	0	0	0	0	0	0	0	0	0	0	0	0	0	0	0	0	0	0	0	0	d:Rhizaria,k:Eukaryota,p:Foraminifera,c:Monothalamids,o:Monothalamids_X,f:Monothalamids_XX,g:Hippocrepina,s:Hippocrepina_indivisa
OTU786	0	0	0	0	0	0	0	0	0	0	0	0	0	0	0	0	0	0	0	0	0	0	0	0	3	0	0	0	0	0	0	0	0	0	0	0	0	d:Rhizaria,k:Eukaryota,p:Foraminifera,c:Monothalamids,o:Monothalamids_X,f:Lagynidae,g:Nemogullmia,s:Nemogullmia_sp.
OTU787	0	0	1	0	0	0	0	0	0	0	0	0	0	0	0	0	0	0	0	0	0	0	0	0	0	0	0	0	0	0	0	0	0	0	0	0	0	d:Rhizaria,k:Eukaryota,p:Foraminifera,c:Monothalamids,o:Monothalamids_X,f:Lagynidae,g:Nemogullmia,s:Nemogullmia_sp.
OTU788	0	0	0	0	0	0	0	0	0	0	0	0	0	0	0	0	0	0	0	0	0	0	1	0	0	0	0	0	0	0	0	0	0	0	0	0	0	d:Rhizaria,k:Eukaryota,p:Foraminifera,c:Globothalamea,o:Rotaliida
OTU789	0	0	0	0	0	0	0	1	0	0	0	0	0	0	0	0	0	0	0	0	0	0	0	0	0	0	0	0	0	0	0	0	0	2	0	0	0	d:Rhizaria,k:Eukaryota,p:Foraminifera,c:Monothalamids,o:Monothalamids_X,f:Monothalamids_XX,g:Monothalamids_XXX,s:Monothalamids_XXX_sp.
OTU790	0	0	0	0	0	0	0	0	0	0	0	0	0	0	0	0	0	0	0	0	0	0	0	2	0	0	0	0	0	0	0	0	0	0	0	0	0	d:Rhizaria,k:Eukaryota,p:Foraminifera
OTU791	0	0	0	0	0	0	0	0	0	0	0	0	0	0	0	0	0	0	0	0	0	0	0	0	0	0	3	0	0	0	0	0	0	0	0	0	0	d:Rhizaria,k:Eukaryota,p:Foraminifera,c:Globothalamea,o:Rotaliida,f:Globorotaliidae
OTU792	0	0	0	0	0	0	0	0	0	0	0	0	0	0	0	0	0	0	0	0	0	0	0	0	0	0	0	3	0	0	0	0	0	0	0	0	0	d:Rhizaria,k:Eukaryota,p:Foraminifera,c:Globothalamea,o:Rotaliida
OTU793	0	0	0	0	0	0	0	0	0	6	0	0	0	0	0	0	0	0	0	0	0	0	0	0	0	0	0	0	0	0	0	0	0	0	0	0	0	d:Rhizaria,k:Eukaryota,p:Foraminifera,c:Foraminifera_X,o:Foraminifera_XX,f:Foraminifera_XXX,g:Foraminifera_XXXX,s:Foraminifera_XXXX_sp.
OTU794	0	0	0	0	0	0	2	0	0	0	0	0	0	0	0	0	0	0	0	0	0	0	0	0	0	0	0	0	0	0	0	0	0	0	0	0	0	d:Rhizaria,k:Eukaryota,p:Foraminifera,c:Tubothalamea,o:Miliolida,f:Hauerinidae,g:Siphonaperta,s:Siphonaperta_sp.
OTU795	0	0	0	0	0	0	0	0	5	0	0	0	0	0	0	0	0	0	0	0	0	0	0	0	0	0	0	0	0	0	0	0	0	0	0	0	0	d:Rhizaria,k:Eukaryota,p:Foraminifera,c:Monothalamids,o:Monothalamids_Clade-BM,f:Bathysiphonidae,g:Micrometula,s:Micrometula_hyalostriata
OTU796	0	0	0	0	0	0	0	0	0	0	0	0	3	0	0	0	0	0	0	0	0	0	0	0	0	0	0	0	0	0	0	0	0	0	0	0	0	d:Rhizaria,k:Eukaryota,p:Foraminifera,c:Monothalamids,o:Monothalamids_X,f:Lagynidae,g:Nemogullmia,s:Nemogullmia_sp.
OTU797	0	0	0	0	0	0	0	0	0	0	0	0	0	0	0	0	0	0	0	3	0	0	0	0	0	0	0	0	0	0	0	0	0	0	0	0	0	d:Rhizaria,k:Eukaryota,p:Foraminifera,c:Globothalamea,o:Rotaliida,f:Globorotaliidae
OTU798	0	0	3	0	0	0	0	0	0	0	0	0	0	0	0	0	0	0	0	0	0	0	0	0	0	0	0	0	0	0	0	0	0	0	0	0	0	d:Rhizaria,k:Eukaryota,p:Foraminifera,c:Monothalamids,o:Monothalamids_Clade-BM,f:Bathysiphonidae,g:Bathysiphon,s:Bathysiphon_argenteus
OTU799	0	0	0	0	0	1	0	0	0	0	0	0	0	0	0	0	0	0	0	0	0	0	0	0	0	0	0	0	0	0	0	0	0	0	0	0	0	d:Rhizaria,k:Eukaryota,p:Foraminifera,c:Globothalamea,o:Rotaliida
OTU800	0	0	0	0	0	0	0	0	0	0	0	0	0	0	0	0	0	0	0	0	0	0	1	0	0	0	0	0	0	0	0	0	0	0	0	0	0	d:Rhizaria,k:Eukaryota,p:Foraminifera,c:Monothalamids,o:Monothalamids_X,f:Monothalamids_XX,g:Hippocrepina,s:Hippocrepina_indivisa
OTU801	0	0	0	0	0	0	0	0	0	0	0	2	0	0	0	0	0	0	0	0	0	0	0	0	0	0	0	0	0	0	0	0	0	0	0	0	0	d:Rhizaria,k:Eukaryota,p:Foraminifera,c:Globothalamea,o:Rotaliida
OTU802	0	0	0	0	0	0	0	0	0	0	0	0	0	0	0	0	0	3	0	0	0	0	0	0	0	0	0	0	0	0	0	0	0	0	0	0	0	d:Rhizaria,k:Eukaryota,p:Foraminifera,c:Monothalamids,o:Monothalamids_X,f:Lagynidae,g:Nemogullmia,s:Nemogullmia_sp.
OTU803	0	0	2	0	0	0	0	0	0	0	0	0	0	0	0	0	0	0	0	0	0	0	0	0	0	0	0	0	0	0	0	0	0	0	0	0	0	d:Rhizaria,k:Eukaryota,p:Foraminifera,c:Monothalamids,o:Monothalamids_Clade-BM,f:Bathysiphonidae,g:Micrometula,s:Micrometula_hyalostriata
OTU804	0	0	0	0	0	0	0	0	0	0	0	6	0	0	0	0	0	0	0	0	0	0	0	0	0	0	0	0	0	0	0	0	0	0	0	0	0	d:Rhizaria,k:Eukaryota,p:Foraminifera,c:Monothalamids,o:Monothalamids_X,f:Monothalamids_XX,g:Saccamminidae_X,s:Saccamminidae_X_sp.
OTU805	0	0	0	0	0	0	0	0	0	0	0	0	0	0	0	0	0	0	0	4	0	0	0	0	0	0	0	0	0	0	0	0	0	0	0	0	0	d:Rhizaria,k:Eukaryota,p:Foraminifera,c:Globothalamea,o:Textulariida,f:Trochamminidae,g:Trochammina,s:Trochammina_sp.
OTU806	0	0	0	0	0	0	0	0	0	0	0	0	0	0	0	4	0	0	0	0	0	0	0	0	0	0	0	0	0	0	0	0	0	0	0	0	0	d:Rhizaria,k:Eukaryota,p:Foraminifera,c:Monothalamids,o:Monothalamids_Clade-BM,f:Bathysiphonidae,g:Micrometula,s:Micrometula_hyalostriata
OTU807	0	0	0	0	0	0	0	0	0	0	0	0	0	0	0	0	0	0	0	0	0	0	0	0	0	0	0	0	0	0	0	0	0	0	3	0	0	d:Rhizaria,k:Eukaryota,p:Foraminifera,c:Monothalamids,o:Monothalamids_X,f:Monothalamids_XX
OTU808	0	0	0	0	0	0	0	0	0	0	0	0	0	0	0	0	0	0	0	0	0	0	2	0	0	0	0	0	0	0	0	0	0	0	0	0	0	d:Rhizaria,k:Eukaryota,p:Foraminifera,c:Globothalamea,o:Rotaliida,f:Chilostomellidae,g:Chilostomella,s:Chilostomella_sp.
OTU809	0	0	0	0	0	0	0	0	0	0	0	0	0	0	0	0	0	0	0	0	4	0	0	0	0	0	0	0	0	0	0	0	0	0	0	0	0	d:Rhizaria,k:Eukaryota,p:Foraminifera,c:Tubothalamea,o:Spirillinida,f:Ammodiscidae,g:Ammodiscus,s:Ammodiscus_sp.
OTU810	3	0	0	0	0	0	0	0	0	0	0	0	0	0	0	0	0	0	0	0	0	0	0	0	0	0	0	0	0	0	0	0	0	0	0	0	0	d:Rhizaria,k:Eukaryota,p:Foraminifera,c:Globothalamea,o:Rotaliida,f:Globorotaliidae
OTU811	0	0	5	0	0	0	0	0	0	0	0	0	0	0	0	0	0	0	0	0	0	0	0	0	0	0	0	0	0	0	0	0	0	0	0	0	0	d:Rhizaria,k:Eukaryota,p:Foraminifera,c:Monothalamids,o:Monothalamids_X,f:Monothalamids_XX
OTU812	0	0	0	0	5	0	0	0	0	0	0	0	0	0	0	0	0	0	0	0	0	0	0	0	0	0	0	0	0	0	0	0	0	0	0	0	0	d:Rhizaria,k:Eukaryota,p:Foraminifera,c:Globothalamea,o:Rotaliida
OTU813	0	0	1	0	0	0	0	0	0	0	0	0	0	0	0	0	0	0	0	0	0	0	0	0	0	0	0	0	0	0	0	0	0	0	0	0	0	d:Rhizaria,k:Eukaryota,p:Foraminifera,c:Globothalamea,o:Rotaliida,f:Globorotaliidae,g:Globorotalia,s:Globorotalia_hirsuta
OTU814	0	5	0	0	0	0	0	0	0	0	0	0	0	0	0	0	0	0	0	0	0	0	0	0	0	0	0	0	0	0	0	0	0	0	0	0	0	d:Rhizaria,k:Eukaryota,p:Foraminifera,c:Monothalamids,o:Monothalamids_X
OTU815	0	0	0	0	0	0	0	0	0	0	0	0	0	0	0	0	0	0	0	0	0	0	0	0	0	0	0	0	0	0	0	0	0	0	3	0	0	d:Rhizaria,k:Eukaryota,p:Foraminifera,c:Globothalamea,o:Textulariida,f:Textulariida_XX,g:Liebusella,s:Liebusella_goesi
OTU816	0	0	0	0	0	0	0	4	0	0	0	0	0	0	0	0	0	0	0	0	0	0	0	0	0	0	0	0	0	0	0	0	0	0	0	0	0	d:Rhizaria,k:Eukaryota,p:Foraminifera
OTU817	0	0	0	0	0	0	0	0	0	0	0	0	0	0	0	0	0	0	0	0	0	0	2	0	0	0	0	0	0	0	0	0	0	0	0	0	0	d:Rhizaria,k:Eukaryota,p:Foraminifera,c:Tubothalamea,o:Spirillinida,f:Ammodiscidae,g:Ammodiscus,s:Ammodiscus_sp.
OTU818	0	0	0	0	4	0	0	0	0	0	0	0	0	0	0	0	0	0	0	0	0	0	0	0	0	0	0	0	0	0	0	0	0	0	0	0	0	d:Rhizaria,k:Eukaryota,p:Foraminifera,c:Globothalamea,o:Rotaliida,f:Rotaliida_X,g:Rotaliida_XX,s:Rotaliida_XX_sp.
OTU819	0	0	0	0	0	0	3	0	0	0	0	0	0	0	0	0	0	0	0	0	0	0	0	0	0	0	0	0	0	0	0	0	0	0	0	0	0	d:Rhizaria,k:Eukaryota,p:Foraminifera,c:Globothalamea,o:Textulariida,f:Trochamminidae,g:Trochammina
OTU820	0	0	0	0	0	0	0	0	0	0	0	0	0	0	0	0	0	0	0	0	0	0	0	3	0	0	0	0	0	0	0	0	0	0	0	0	0	d:Rhizaria,k:Eukaryota,p:Foraminifera,c:Globothalamea,o:Rotaliida
OTU821	0	0	0	0	0	0	0	0	0	0	0	0	0	0	0	0	0	0	0	5	0	0	0	0	0	0	0	0	0	0	0	0	0	0	0	0	0	d:Rhizaria,k:Eukaryota,p:Foraminifera,c:Monothalamids,o:Monothalamids_X,f:Lagynidae,g:Nemogullmia,s:Nemogullmia_sp.
OTU823	0	0	0	0	0	0	0	0	0	0	0	0	0	0	0	0	0	0	0	0	0	0	0	0	0	0	0	0	0	0	0	0	0	3	0	0	0	d:Rhizaria,k:Eukaryota,p:Foraminifera,c:Globothalamea,o:Textulariida,f:Textulariida_XX,g:Liebusella,s:Liebusella_goesi
OTU824	0	0	0	0	0	0	0	0	0	0	0	0	0	0	0	0	0	0	0	0	0	0	0	0	0	0	0	0	3	0	0	0	0	0	0	0	0	d:Rhizaria,k:Eukaryota,p:Foraminifera,c:Monothalamids,o:Monothalamids_X,f:Monothalamids_XX
OTU825	0	0	0	0	0	0	0	0	3	0	0	0	0	0	0	0	0	0	0	0	0	0	0	0	0	0	0	0	0	0	0	0	0	0	0	0	0	d:Rhizaria,k:Eukaryota,p:Foraminifera,c:Foraminifera_X,o:Foraminifera_XX,f:Foraminifera_XXX,g:Foraminifera_XXXX,s:Foraminifera_XXXX_sp.
OTU826	0	0	0	0	0	0	0	0	0	0	0	0	0	5	0	0	0	0	0	0	0	0	0	0	0	0	0	0	0	0	0	0	0	0	0	0	0	d:Rhizaria,k:Eukaryota,p:Foraminifera,c:Monothalamids,o:Monothalamids_X,f:Monothalamids_XX,g:Saccamminidae_X,s:Saccamminidae_X_sp.
OTU827	0	0	2	0	0	0	0	0	0	0	0	0	0	0	0	0	0	0	0	0	0	0	0	0	0	0	0	0	0	0	0	0	0	0	0	0	0	d:Rhizaria,k:Eukaryota,p:Foraminifera,c:Monothalamids,o:Monothalamids_X,f:Lagynidae,g:Nemogullmia,s:Nemogullmia_sp.
OTU828	0	0	0	0	0	0	0	0	0	0	0	0	0	0	5	0	0	0	0	0	0	0	0	0	0	0	0	0	0	0	0	0	0	0	0	0	0	d:Rhizaria,k:Eukaryota,p:Foraminifera,c:Monothalamids,o:Monothalamids_X,f:Lagynidae,g:Nemogullmia,s:Nemogullmia_sp.
OTU829	0	5	0	0	0	0	0	0	0	0	0	0	0	0	0	0	0	0	0	0	0	0	0	0	0	0	0	0	0	0	0	0	0	0	0	0	0	d:Rhizaria,k:Eukaryota,p:Foraminifera,c:Monothalamids,o:Monothalamids_X,f:Monothalamids_XX,g:Tinogullmia,s:Tinogullmia_sp.
OTU830	0	0	0	0	0	0	0	0	0	0	0	0	0	0	0	4	0	0	0	0	0	0	0	0	0	0	0	0	0	0	0	0	0	0	0	0	0	d:Rhizaria,k:Eukaryota,p:Foraminifera,c:Monothalamids,o:Monothalamids_Clade-Y,f:Monothalamids_Clade-Y_X
OTU831	0	0	0	0	0	0	0	0	0	0	0	0	0	0	0	0	0	0	4	0	0	0	0	0	0	0	0	0	0	0	0	0	0	0	0	0	0	d:Rhizaria,k:Eukaryota,p:Foraminifera,c:Globothalamea,o:Textulariida,f:Trochamminidae,g:Trochammina
OTU832	0	0	0	0	0	0	0	0	0	0	0	0	0	0	0	0	4	0	0	0	0	0	0	0	0	0	0	0	0	0	0	0	0	0	0	0	0	d:Rhizaria,k:Eukaryota,p:Foraminifera,c:Globothalamea,o:Rotaliida
OTU833	0	0	0	0	0	0	0	0	0	0	0	0	0	0	0	0	3	0	0	0	0	0	0	0	0	0	0	0	0	0	0	0	0	0	0	0	0	d:Rhizaria,k:Eukaryota,p:Foraminifera,c:Globothalamea,o:Rotaliida,f:Elphidiidae,g:Elphidium,s:Elphidium_excavatum
OTU834	0	0	2	0	0	0	0	0	0	0	0	0	0	0	0	0	0	0	0	0	0	0	0	0	0	0	0	0	0	0	0	0	0	0	0	0	0	d:Rhizaria,k:Eukaryota,p:Foraminifera,c:Foraminifera_X,o:Foraminifera_XX,f:Foraminifera_XXX,g:Allogromida,s:Allogromida_sp.
OTU835	0	0	0	0	0	0	0	0	3	0	0	0	0	0	0	0	0	0	0	0	0	0	0	0	0	0	0	0	0	0	0	0	0	0	0	0	0	d:Rhizaria,k:Eukaryota,p:Foraminifera,c:Globothalamea,o:Rotaliida,f:Rotaliida_X,g:Rotaliida_XX,s:Rotaliida_XX_sp.
OTU836	0	0	0	0	0	0	0	0	0	0	0	0	0	0	0	0	0	0	0	0	0	0	0	0	0	0	0	0	0	1	0	0	0	0	0	0	0	d:Rhizaria,k:Eukaryota,p:Foraminifera,c:Globothalamea,o:Rotaliida
OTU837	0	0	0	1	0	0	0	0	0	0	0	0	0	0	0	0	0	0	0	0	0	0	0	0	0	0	0	0	0	0	0	0	0	0	0	0	0	d:Rhizaria,k:Eukaryota,p:Foraminifera,c:Tubothalamea,o:Miliolida,f:Hauerinidae,g:Siphonaperta,s:Siphonaperta_sp.
OTU838	0	0	0	0	0	0	0	0	0	0	0	0	0	0	0	0	0	0	0	0	0	0	1	0	0	0	0	0	0	0	0	0	0	0	0	0	0	d:Rhizaria,k:Eukaryota,p:Foraminifera
OTU839	0	0	0	0	0	0	0	0	0	0	0	0	0	0	0	0	0	0	0	0	0	0	2	0	0	0	0	0	0	0	0	0	0	0	0	0	0	d:Rhizaria,k:Eukaryota,p:Foraminifera,c:Monothalamids,o:Monothalamids_Clade-Y,f:Reticulomyxidae,g:Reticulomyxa,s:Reticulomyxa_filosa
OTU840	0	0	0	0	0	0	0	3	0	0	0	0	0	0	0	0	0	0	0	0	0	0	0	0	0	0	0	0	0	0	0	0	0	0	0	0	0	d:Rhizaria,k:Eukaryota,p:Foraminifera,c:Tubothalamea,o:Spirillinida,f:Ammodiscidae,g:Ammodiscus,s:Ammodiscus_sp.
OTU841	0	0	0	0	0	0	0	0	0	0	0	0	0	0	0	0	5	0	0	0	0	0	0	0	0	0	0	0	0	0	0	0	0	0	0	0	0	d:Rhizaria,k:Eukaryota,p:Foraminifera,c:Globothalamea,o:Rotaliida
OTU842	0	0	0	0	0	0	0	4	0	0	0	0	0	0	0	0	0	0	0	0	0	0	0	0	0	0	0	0	0	0	0	0	0	0	0	0	0	d:Rhizaria,k:Eukaryota,p:Foraminifera,c:Globothalamea,o:Rotaliida,f:Globorotaliidae
OTU843	0	0	0	0	0	0	0	0	0	0	0	0	0	0	0	0	0	0	0	0	0	0	0	0	4	0	0	0	0	0	0	0	0	0	0	0	0	d:Rhizaria,k:Eukaryota,p:Foraminifera,c:Globothalamea
OTU844	0	0	0	0	0	0	0	0	0	0	5	0	0	0	0	0	0	0	0	0	0	0	0	0	0	0	0	0	0	0	0	0	0	0	0	0	0	d:Rhizaria,k:Eukaryota,p:Foraminifera,c:Monothalamids,o:Monothalamids_X,f:Monothalamids_XX,g:Psammosphaera,s:Psammosphaera_sp.
OTU845	0	0	0	0	5	0	0	0	0	0	0	0	0	0	0	0	0	0	0	0	0	0	0	0	0	0	0	0	0	0	0	0	0	0	0	0	0	d:Rhizaria,k:Eukaryota,p:Foraminifera,c:Monothalamids,o:Monothalamids_X,f:Monothalamids_XX,g:Monothalamids_XXX,s:Monothalamids_XXX_sp.
OTU846	0	0	0	0	0	0	0	0	0	0	0	0	0	0	0	0	0	0	0	0	0	0	0	0	0	0	0	0	0	0	0	0	0	0	0	4	0	d:Rhizaria,k:Eukaryota,p:Foraminifera,c:Monothalamids,o:Monothalamids_X,f:Monothalamids_XX
OTU847	0	0	0	0	0	0	0	0	0	0	0	0	0	0	0	5	0	0	0	0	0	0	0	0	0	0	0	0	0	0	0	0	0	0	0	0	0	d:Rhizaria,k:Eukaryota,p:Foraminifera,c:Foraminifera_X,o:Foraminifera_XX,f:Foraminifera_XXX
OTU848	0	0	0	0	0	0	0	0	0	0	0	0	0	0	0	0	0	0	0	0	0	0	1	0	0	0	0	0	0	0	0	0	0	0	0	0	0	d:Rhizaria,k:Eukaryota,p:Foraminifera,c:Globothalamea,o:Rotaliida,f:Cibicididae,g:Cibicidoides,s:Cibicidoides_pachyderma
OTU849	0	0	0	0	0	0	0	0	0	0	0	0	0	0	3	0	0	0	0	0	0	0	0	0	0	0	0	0	0	0	0	0	0	0	0	0	0	d:Rhizaria,k:Eukaryota,p:Foraminifera,c:Globothalamea,o:Rotaliida
OTU850	0	0	0	0	0	0	0	0	0	0	0	0	0	0	0	0	0	0	2	0	0	0	0	0	0	0	0	0	0	0	0	0	0	0	0	0	0	d:Rhizaria,k:Eukaryota,p:Foraminifera,c:Monothalamids,o:Monothalamids_X
OTU851	0	0	0	0	0	0	0	0	0	4	0	0	0	0	0	0	0	0	0	0	0	0	0	0	0	0	0	0	0	0	0	0	0	0	0	0	0	d:Rhizaria,k:Eukaryota,p:Foraminifera,c:Tubothalamea,o:Miliolida,f:Peneroplidae,g:Peneroplis,s:Peneroplis_pertusus
OTU852	0	0	0	0	0	1	0	0	0	0	0	0	0	0	0	0	0	0	0	0	0	0	0	0	0	0	0	0	0	0	0	0	0	0	0	0	0	d:Rhizaria,k:Eukaryota,p:Foraminifera,c:Globothalamea,o:Rotaliida
OTU853	0	0	0	0	0	0	0	0	0	0	3	0	0	0	0	0	0	0	0	0	0	0	0	0	0	0	0	0	0	0	0	0	0	0	0	0	0	d:Rhizaria,k:Eukaryota,p:Foraminifera,c:Monothalamids,o:Monothalamids_Clade-Y,f:Reticulomyxidae,g:Reticulomyxa,s:Reticulomyxa_filosa
OTU854	0	0	0	0	0	0	0	0	0	0	0	2	0	0	0	0	0	0	0	0	0	0	0	0	0	0	0	0	0	0	0	0	0	0	0	0	0	d:Rhizaria,k:Eukaryota,p:Foraminifera,c:Monothalamids,o:Monothalamids_X,f:Monothalamids_XX,g:Hemisphaerammina,s:Hemisphaerammina_bradyi
OTU855	0	0	0	0	0	0	0	0	0	0	0	0	0	0	0	4	0	0	0	0	0	0	0	0	0	0	0	0	0	0	0	0	0	0	0	0	0	d:Rhizaria,k:Eukaryota,p:Foraminifera,c:Globothalamea,o:Rotaliida,f:Elphidiidae,g:Elphidium
OTU856	0	0	0	0	0	0	0	0	0	0	0	0	0	0	0	0	0	0	0	0	0	0	0	0	0	0	4	0	0	0	0	0	0	0	0	0	0	d:Rhizaria,k:Eukaryota,p:Foraminifera,c:Monothalamids,o:Monothalamids_Clade-BM,f:Bathysiphonidae,g:Bathysiphon,s:Bathysiphon_argenteus
OTU857	0	0	0	0	0	0	3	0	0	0	0	0	0	0	0	0	0	0	0	0	0	0	0	0	0	0	0	0	0	0	0	0	0	0	0	0	0	d:Rhizaria,k:Eukaryota,p:Foraminifera,c:Monothalamids,o:Monothalamids_Group4,f:Monothalamids_Group4_X,g:Monothalamids_Group4_XX,s:Monothalamids_Group4_XX_sp.
OTU858	0	0	0	0	0	0	0	0	0	0	0	0	0	0	0	0	0	0	0	0	0	0	0	0	2	0	0	0	0	0	0	0	0	0	0	0	0	d:Rhizaria,k:Eukaryota,p:Foraminifera
OTU859	0	0	1	0	0	0	0	0	0	0	0	0	0	0	0	0	0	0	0	0	0	0	0	0	0	0	0	0	0	0	0	0	0	0	0	0	0	d:Rhizaria,k:Eukaryota,p:Foraminifera,c:Globothalamea,o:Textulariida
OTU860	0	0	0	0	0	0	0	0	0	0	0	0	0	0	0	0	0	0	0	0	0	0	0	0	0	0	0	0	0	0	0	0	3	0	0	0	0	d:Rhizaria,k:Eukaryota,p:Foraminifera,c:Monothalamids,o:Monothalamids_X,f:Monothalamids_XX,g:Monothalamids_XXX,s:Monothalamids_XXX_sp.
OTU861	0	0	0	0	0	0	0	0	0	0	0	0	0	0	0	0	0	0	0	0	0	0	0	1	0	0	0	0	0	0	0	0	0	0	0	0	0	d:Rhizaria,k:Eukaryota,p:Foraminifera,c:Monothalamids,o:Monothalamids_Clade-BM,f:Bathysiphonidae,g:Micrometula,s:Micrometula_hyalostriata
OTU862	0	0	0	0	0	0	0	0	2	0	0	0	0	0	0	0	0	0	0	0	0	0	0	0	0	0	0	0	0	0	0	0	0	0	0	0	0	d:Rhizaria,k:Eukaryota,p:Foraminifera,c:Monothalamids,o:Monothalamids_X,f:Monothalamids_XX,g:Allogromiid,s:Allogromiid_sp.
OTU863	0	0	0	0	0	0	2	0	0	0	0	0	0	0	0	0	0	0	0	0	0	0	0	0	0	0	0	0	0	0	0	0	0	0	0	0	0	d:Rhizaria,k:Eukaryota,p:Foraminifera,c:Monothalamids,o:Monothalamids_X,f:Monothalamids_XX,g:Saccamminidae_X,s:Saccamminidae_X_sp.
OTU864	0	0	0	0	0	0	0	0	0	0	0	0	0	0	0	0	0	0	0	0	0	0	0	0	0	0	0	0	0	0	0	0	4	0	0	0	0	d:Rhizaria,k:Eukaryota,p:Foraminifera,c:Monothalamids,o:Monothalamids_X,f:Monothalamids_XX
OTU865	0	0	0	0	0	0	0	0	3	0	0	0	0	0	0	0	0	0	0	0	0	0	0	0	0	0	0	0	0	0	0	0	0	0	0	0	0	d:Rhizaria,k:Eukaryota,p:Foraminifera,c:Monothalamids,o:Monothalamids_Clade-BM,f:Bathysiphonidae,g:Bathysiphon,s:Bathysiphon_argenteus
OTU866	0	0	0	0	0	0	0	0	0	0	0	0	0	0	0	4	0	0	0	0	0	0	0	0	0	0	0	0	0	0	0	0	0	0	0	0	0	d:Rhizaria,k:Eukaryota,p:Foraminifera,c:Globothalamea,o:Rotaliida
OTU867	0	0	0	2	0	0	0	0	0	0	0	0	0	0	0	0	0	0	0	0	0	0	0	0	0	0	0	0	0	0	0	0	0	0	0	0	0	d:Rhizaria,k:Eukaryota,p:Foraminifera,c:Monothalamids,o:Monothalamids_Clade-BM,f:Bathysiphonidae,g:Micrometula,s:Micrometula_hyalostriata
OTU868	0	0	0	0	0	0	0	0	0	0	0	0	0	0	3	0	0	0	0	0	0	0	0	0	0	0	0	0	0	0	0	0	0	0	0	0	0	d:Rhizaria,k:Eukaryota,p:Foraminifera,c:Globothalamea,o:Textulariida
OTU869	0	0	0	0	0	0	0	0	0	0	0	0	0	0	0	0	0	0	0	0	0	0	0	0	0	0	0	0	0	3	0	0	0	0	0	0	0	d:Rhizaria,k:Eukaryota,p:Foraminifera,c:Globothalamea,o:Rotaliida,f:Nummulitidae
OTU870	0	0	0	0	0	0	0	0	0	0	0	0	0	0	0	0	0	0	0	0	0	0	0	0	4	0	0	0	0	0	0	0	0	0	0	0	0	d:Rhizaria,k:Eukaryota,p:Foraminifera,c:Globothalamea,o:Rotaliida,f:Globorotaliidae,g:Pulleniatina,s:Pulleniatina_obliquiloculata
OTU871	0	0	0	0	0	0	0	0	0	0	0	1	0	0	0	0	0	0	0	0	0	0	0	0	0	0	0	0	0	0	0	0	0	0	0	0	0	d:Rhizaria,k:Eukaryota,p:Foraminifera,c:Globothalamea,o:Rotaliida,f:Rotaliida_X,g:Rotaliida_XX,s:Rotaliida_XX_sp.
OTU872	0	0	0	0	0	0	0	0	0	0	0	3	0	0	0	0	0	0	0	0	0	0	0	0	0	0	0	0	0	0	0	0	0	0	0	0	0	d:Rhizaria,k:Eukaryota,p:Foraminifera,c:Globothalamea
OTU873	0	0	0	0	0	0	0	0	0	0	0	0	0	0	0	0	0	0	0	0	0	4	0	0	0	0	0	0	0	0	0	0	0	0	0	0	0	d:Rhizaria,k:Eukaryota,p:Foraminifera,c:Monothalamids,o:Monothalamids_Clade-BM,f:Bathysiphonidae,g:Bathysiphon,s:Bathysiphon_argenteus
OTU874	0	0	0	0	0	0	0	0	0	0	0	0	0	0	0	0	0	0	0	0	0	0	2	0	0	0	0	0	0	0	0	0	0	0	0	0	0	d:Rhizaria,k:Eukaryota,p:Foraminifera,c:Monothalamids,o:Monothalamids_X,f:Lagynidae,g:Nemogullmia,s:Nemogullmia_sp.
OTU875	0	0	0	0	0	0	0	0	0	0	0	0	0	0	0	4	0	0	0	0	0	0	0	0	0	0	0	0	0	0	0	0	0	0	0	0	0	d:Rhizaria,k:Eukaryota,p:Foraminifera,c:Foraminifera_X,o:Foraminifera_XX,f:Foraminifera_XXX,g:Foraminifera_XXXX,s:Foraminifera_XXXX_sp.
OTU876	0	0	0	0	0	0	0	0	0	0	0	0	0	0	0	0	0	0	3	0	0	0	0	0	0	0	0	0	0	0	0	0	0	0	0	0	0	d:Rhizaria,k:Eukaryota,p:Foraminifera,c:Globothalamea,o:Textulariida,f:Trochamminidae,g:Trochammina,s:Trochammina_hadai
OTU877	0	0	0	0	0	0	0	0	0	0	0	0	0	0	0	0	3	0	0	0	0	0	0	0	0	0	0	0	0	0	0	0	0	0	0	0	0	d:Rhizaria,k:Eukaryota,p:Foraminifera,c:Monothalamids,o:Monothalamids_X,f:Lagynidae,g:Nemogullmia,s:Nemogullmia_sp.
OTU878	0	0	0	0	0	0	0	0	0	4	0	0	0	0	0	0	0	0	0	0	0	0	0	0	0	0	0	0	0	0	0	0	0	0	0	0	0	d:Rhizaria,k:Eukaryota,p:Foraminifera,c:Globothalamea,o:Rotaliida
OTU879	0	0	0	0	0	0	0	0	0	0	0	0	0	0	2	0	0	0	0	0	0	0	0	0	0	0	0	0	0	0	0	0	0	0	0	0	0	d:Rhizaria,k:Eukaryota,p:Foraminifera,c:Foraminifera_X,o:Foraminifera_XX,f:Foraminifera_XXX,g:Foraminifera_XXXX,s:Foraminifera_XXXX_sp.
OTU880	0	0	0	0	0	0	0	0	0	0	0	0	0	0	0	0	0	0	0	0	0	0	0	0	0	0	0	0	0	0	0	0	0	2	0	0	0	d:Rhizaria,k:Eukaryota,p:Foraminifera,c:Globothalamea,o:Textulariida,f:Textulariida_X,g:Leptohyalis,s:Leptohyalis_scotti
OTU881	0	4	0	0	0	0	0	0	0	0	0	0	0	0	0	0	0	0	0	0	0	0	0	0	0	0	0	0	0	0	0	0	0	0	0	0	0	d:Rhizaria,k:Eukaryota,p:Foraminifera,c:Globothalamea,o:Rotaliida
OTU882	0	0	0	0	0	0	0	0	0	0	0	0	0	0	4	0	0	0	0	0	0	0	0	0	0	0	0	0	0	0	0	0	0	0	0	0	0	d:Rhizaria,k:Eukaryota,p:Foraminifera
OTU883	0	0	0	0	0	0	0	0	0	0	0	0	0	0	0	0	3	0	0	0	0	0	0	0	0	0	0	0	0	0	0	0	0	0	0	0	0	d:Rhizaria,k:Eukaryota,p:Foraminifera,c:Monothalamids,o:Monothalamids_X,f:Monothalamids_XX,g:Rhabdammina,s:Rhabdammina_cornuta
OTU884	0	0	0	0	0	0	0	4	0	0	0	0	0	0	0	0	0	0	0	0	0	0	0	0	0	0	0	0	0	0	0	0	0	0	0	0	0	d:Rhizaria,k:Eukaryota,p:Foraminifera,c:Monothalamids,o:Monothalamids_X,f:Monothalamids_XX
OTU885	0	0	0	0	0	0	0	0	2	0	0	0	0	0	0	0	0	0	0	0	0	0	0	0	0	0	0	0	0	0	0	0	0	0	0	0	0	d:Rhizaria,k:Eukaryota,p:Foraminifera,c:Monothalamids,o:Monothalamids_Clade-E,f:Monothalamids_Clade-E_X,g:Psammophaga
OTU886	0	0	0	0	0	0	0	0	0	0	0	0	0	0	0	3	0	0	0	0	0	0	0	0	0	0	0	0	0	0	0	0	0	0	0	0	0	d:Rhizaria,k:Eukaryota,p:Foraminifera,c:Globothalamea,o:Rotaliida,f:Globorotaliidae,g:Globorotalia,s:Globorotalia_inflata
OTU887	0	0	0	1	0	0	0	0	0	0	0	0	0	0	0	0	0	0	0	0	0	0	0	0	0	0	0	0	0	0	0	0	0	0	0	0	0	d:Rhizaria,k:Eukaryota,p:Foraminifera,c:Globothalamea,o:Rotaliida,f:Pulleniidae,g:Pullenia,s:Pullenia_subcarinata
OTU888	0	0	0	0	0	0	0	0	0	0	0	0	0	0	0	0	0	0	0	0	0	0	1	0	0	0	0	0	0	0	0	0	0	0	0	0	0	d:Rhizaria,k:Eukaryota,p:Foraminifera,c:Globothalamea,o:Rotaliida
OTU889	0	0	0	0	0	1	0	0	0	0	0	0	0	0	0	0	0	0	0	0	0	0	0	0	0	0	0	0	0	0	0	0	0	0	0	0	0	d:Rhizaria,k:Eukaryota,p:Foraminifera,c:Globothalamea,o:Rotaliida,f:Elphidiidae,g:Elphidium,s:Elphidium_excavatum
OTU890	0	0	0	0	0	0	0	0	0	0	0	0	0	0	0	0	0	0	0	0	0	0	0	0	0	0	0	2	0	0	0	0	0	0	0	0	0	d:Rhizaria,k:Eukaryota,p:Foraminifera,c:Foraminifera_X,o:Foraminifera_XX,f:Foraminifera_XXX,g:Allogromida,s:Allogromida_sp.
OTU891	0	0	0	0	0	0	2	0	0	0	0	0	0	0	0	0	0	0	0	0	0	0	0	0	0	0	0	0	0	0	0	0	0	0	0	0	0	d:Rhizaria,k:Eukaryota,p:Foraminifera,c:Globothalamea,o:Textulariida
OTU892	0	0	0	0	0	0	0	0	0	0	0	0	0	0	0	0	0	0	0	0	0	0	0	0	0	2	0	0	0	0	0	0	0	0	0	0	0	d:Rhizaria,k:Eukaryota,p:Foraminifera,c:Monothalamids
OTU893	0	0	0	0	0	0	0	0	0	0	0	0	0	0	0	0	0	0	0	0	0	0	0	1	0	0	0	0	0	0	0	0	0	0	0	0	0	d:Rhizaria,k:Eukaryota,p:Foraminifera,c:Monothalamids,o:Monothalamids_Clade-BM,f:Bathysiphonidae,g:Bathysiphon,s:Bathysiphon_argenteus
OTU894	0	0	0	0	0	0	0	0	0	0	0	0	0	0	0	0	0	0	0	0	0	0	0	0	0	0	0	0	0	0	0	0	0	2	0	0	0	d:Rhizaria,k:Eukaryota,p:Foraminifera,c:Globothalamea,o:Rotaliida,f:Globigerinoidea,g:Globigerinita,s:Globigerinita_glutinata
OTU896	0	0	0	0	0	0	0	0	0	0	0	0	0	3	0	0	0	0	0	0	0	0	0	0	0	0	0	0	0	0	0	0	0	0	0	0	0	d:Rhizaria,k:Eukaryota,p:Foraminifera,c:Monothalamids,o:Monothalamids_X,f:Lagynidae,g:Nemogullmia,s:Nemogullmia_sp.
OTU897	0	0	0	0	0	0	0	0	0	0	0	0	0	0	3	0	0	0	0	0	0	0	0	0	0	0	0	0	0	0	0	0	0	0	0	0	0	d:Rhizaria,k:Eukaryota,p:Foraminifera,c:Globothalamea,o:Rotaliida,f:Elphidiidae,g:Elphidium
OTU898	0	0	0	0	0	0	0	0	0	0	0	0	3	0	0	0	0	0	0	0	0	0	0	0	0	0	0	0	0	0	0	0	0	0	0	0	0	d:Rhizaria,k:Eukaryota,p:Foraminifera,c:Globothalamea,o:Rotaliida,f:Uvigerinidae,g:Uvigerina,s:Uvigerina_mediterranea
OTU899	0	0	0	0	0	0	2	0	0	0	0	0	0	0	0	0	0	0	0	0	0	0	0	0	0	0	0	0	0	0	0	0	0	0	0	0	0	d:Rhizaria,k:Eukaryota,p:Foraminifera,c:Monothalamids,o:Monothalamids_X,f:Monothalamids_XX
OTU900	0	0	0	0	0	0	0	0	0	0	0	0	0	0	0	0	0	0	0	0	0	0	0	0	0	0	0	0	0	3	0	0	0	0	0	0	0	d:Rhizaria,k:Eukaryota,p:Foraminifera,c:Globothalamea,o:Rotaliida
OTU901	0	0	0	0	0	0	0	0	0	0	0	0	0	0	0	0	0	0	0	0	0	0	3	0	0	0	0	0	0	0	0	0	0	0	0	0	0	d:Rhizaria,k:Eukaryota,p:Foraminifera,c:Monothalamids,o:Monothalamids_X,f:Monothalamids_XX,g:Toxisarcon,s:Toxisarcon_sp.
OTU902	0	0	0	0	0	0	0	0	0	0	0	0	0	0	0	0	0	0	0	2	0	0	0	0	0	0	0	0	0	0	0	0	0	0	0	0	0	d:Rhizaria,k:Eukaryota,p:Foraminifera,c:Globothalamea,o:Textulariida,f:Trochamminidae,g:Trochammina,s:Trochammina_hadai
OTU903	0	0	0	0	0	0	0	0	0	0	0	0	0	0	0	0	0	0	0	0	0	0	0	0	0	0	0	0	0	0	0	0	1	0	0	0	0	d:Rhizaria,k:Eukaryota,p:Foraminifera,c:Monothalamids,o:Monothalamids_X,f:Monothalamids_XX,g:Ovammina,s:Ovammina_opaca
OTU904	0	0	0	0	0	0	0	0	0	0	0	0	0	0	0	0	0	0	0	0	0	0	0	0	0	0	2	0	0	0	0	0	0	0	0	0	0	d:Rhizaria,k:Eukaryota,p:Foraminifera,c:Monothalamids,o:Monothalamids_Clade-B,f:Monothalamids_Clade-B_X,g:Bowseria,s:Bowseria_arctowskii
OTU905	0	0	0	0	0	0	0	0	0	0	0	0	0	0	0	0	0	0	0	0	0	0	0	0	0	0	2	0	0	0	0	0	0	0	0	0	0	d:Rhizaria,k:Eukaryota,p:Foraminifera,c:Globothalamea,o:Rotaliida,f:Chilostomellidae,g:Chilostomella,s:Chilostomella_ovoidea
OTU906	0	0	0	0	0	0	0	0	0	0	0	0	0	0	0	0	0	0	0	0	0	0	0	0	0	0	0	0	0	0	0	0	0	0	0	3	0	d:Rhizaria,k:Eukaryota,p:Foraminifera,c:Tubothalamea,o:Miliolida,f:Rzehakinidae,g:Miliammina,s:Miliammina_sp.
OTU907	0	0	0	0	0	0	0	0	0	0	0	0	0	0	2	0	0	0	0	0	0	0	0	0	0	0	0	0	0	0	0	0	0	0	0	0	0	d:Rhizaria,k:Eukaryota,p:Foraminifera,c:Monothalamids,o:Monothalamids_X,f:Lagynidae,g:Nemogullmia,s:Nemogullmia_sp.
OTU908	0	0	1	0	0	0	0	0	0	0	0	0	0	0	0	0	0	0	0	0	0	0	0	0	0	0	0	0	0	0	0	0	0	0	0	0	0	d:Rhizaria,k:Eukaryota,p:Foraminifera,c:Monothalamids,o:Monothalamids_X,f:Monothalamids_XX
OTU909	0	0	0	0	0	0	0	0	0	0	0	0	0	0	0	0	0	0	0	0	0	0	0	0	1	0	0	0	0	0	0	0	0	0	0	0	0	d:Rhizaria,k:Eukaryota,p:Foraminifera,c:Globothalamea,o:Rotaliida
OTU910	0	0	0	0	0	0	0	0	3	0	0	0	0	0	0	0	0	0	0	0	0	0	0	0	0	0	0	0	0	0	0	0	0	0	0	0	0	d:Rhizaria,k:Eukaryota,p:Foraminifera,c:Globothalamea
OTU912	0	0	0	0	0	1	0	0	0	0	0	0	0	0	0	0	0	0	0	0	0	0	0	0	0	0	0	0	0	0	0	0	0	0	0	0	0	d:Rhizaria,k:Eukaryota,p:Foraminifera,c:Monothalamids,o:Monothalamids_X,f:Monothalamids_XX
OTU913	0	3	0	0	0	0	0	0	0	0	0	0	0	0	0	0	0	0	0	0	0	0	0	0	0	0	0	0	0	0	0	0	0	0	0	0	0	d:Rhizaria,k:Eukaryota,p:Foraminifera,c:Globothalamea,o:Rotaliida
OTU914	0	0	0	0	0	0	0	0	0	0	0	0	0	0	0	0	0	0	0	0	0	0	0	0	1	0	0	0	0	0	0	0	0	0	0	0	0	d:Rhizaria,k:Eukaryota,p:Foraminifera,c:Monothalamids,o:Monothalamids_Clade-BM,f:Bathysiphonidae,g:Bathysiphon,s:Bathysiphon_argenteus
OTU915	0	0	0	0	0	0	0	0	0	0	0	0	0	0	0	0	0	0	0	0	0	0	0	2	0	0	0	0	0	0	0	0	0	0	0	0	0	d:Rhizaria,k:Eukaryota,p:Foraminifera,c:Monothalamids,o:Monothalamids_Clade-I,f:Monothalamids_Clade-I_X,g:Astrammina,s:Astrammina_triangularis
OTU916	0	3	0	0	0	0	0	0	0	0	0	0	0	0	0	0	0	0	0	0	0	0	0	0	0	0	0	0	0	0	0	0	0	0	0	0	0	d:Rhizaria,k:Eukaryota,p:Foraminifera,c:Monothalamids,o:Monothalamids_X,f:Monothalamids_XX,g:Saccamminidae_X,s:Saccamminidae_X_sp.
OTU917	0	0	0	0	0	0	0	0	0	0	0	0	0	0	0	0	0	0	0	0	0	0	0	0	0	0	0	0	0	0	0	0	0	2	0	0	0	d:Rhizaria,k:Eukaryota,p:Foraminifera,c:Monothalamids,o:Monothalamids_Clade-I,f:Monothalamids_Clade-I_X,g:Astrammina,s:Astrammina_triangularis
OTU918	0	0	0	0	0	0	0	0	0	0	0	0	0	0	0	0	0	0	0	0	0	0	0	0	0	0	0	0	0	0	0	0	3	0	0	0	0	d:Rhizaria,k:Eukaryota,p:Foraminifera,c:Foraminifera_X,o:Foraminifera_XX,f:Foraminifera_XXX
OTU919	0	0	0	0	0	0	0	0	1	0	0	0	0	0	0	0	0	0	0	0	0	0	0	0	0	0	0	0	0	0	0	0	0	0	0	0	0	d:Rhizaria,k:Eukaryota,p:Foraminifera,c:Monothalamids
OTU920	0	0	0	3	0	0	0	0	0	0	0	0	0	0	0	0	0	0	0	0	0	0	0	0	0	0	0	0	0	0	0	0	0	0	0	0	0	d:Rhizaria,k:Eukaryota,p:Foraminifera,c:Globothalamea,o:Rotaliida
OTU921	0	0	0	0	0	0	0	0	0	0	0	0	0	0	0	0	0	0	0	0	0	0	0	1	0	0	0	0	0	0	0	0	0	0	0	0	0	d:Rhizaria,k:Eukaryota,p:Foraminifera,c:Monothalamids,o:Monothalamids_X,f:Monothalamids_XX
OTU922	0	0	0	0	0	0	0	0	0	0	0	0	0	0	0	0	0	0	0	0	0	0	0	0	0	0	0	0	0	1	0	0	0	0	0	0	0	d:Rhizaria,k:Eukaryota,p:Foraminifera,c:Globothalamea,o:Rotaliida,f:Elphidiidae,g:Elphidium,s:Elphidium_margaritaceum
OTU923	0	0	0	0	0	0	0	0	0	0	0	0	0	0	0	0	0	0	0	0	0	0	0	0	2	0	0	0	0	0	0	0	0	0	0	0	0	d:Rhizaria,k:Eukaryota,p:Foraminifera,c:Monothalamids,o:Monothalamids_Group4,f:Monothalamids_Group4_X,g:Monothalamids_Group4_XX,s:Monothalamids_Group4_XX_sp.
OTU924	0	0	0	0	0	0	0	0	0	2	0	0	0	0	0	0	0	0	0	0	0	0	0	0	0	0	0	0	0	0	0	0	0	0	0	0	0	d:Rhizaria,k:Eukaryota,p:Foraminifera,c:Monothalamids,o:Monothalamids_X,f:Monothalamids_XX
OTU926	0	0	0	0	0	0	0	2	0	0	0	0	0	0	0	0	0	0	0	0	0	0	0	0	0	0	0	0	0	0	0	0	0	0	0	0	0	d:Rhizaria,k:Eukaryota,p:Foraminifera,c:Monothalamids,o:Monothalamids_Clade-I,f:Monothalamids_Clade-I_X,g:Astrammina,s:Astrammina_triangularis
OTU928	0	0	0	0	0	0	0	0	0	0	0	0	0	0	0	0	2	0	0	0	0	0	0	0	0	0	0	0	0	0	0	0	0	0	0	0	0	d:Rhizaria,k:Eukaryota,p:Foraminifera,c:Monothalamids,o:Monothalamids_Clade-I,f:Monothalamids_Clade-I_X,g:Allogromia,s:Allogromia_sp.
OTU929	0	2	0	0	0	0	0	0	0	0	0	0	0	0	0	0	0	0	0	0	0	0	0	0	0	0	0	0	0	0	0	0	0	0	0	0	0	d:Rhizaria,k:Eukaryota,p:Foraminifera,c:Monothalamids,o:Monothalamids_Clade-Y,f:Reticulomyxidae
OTU930	0	0	0	0	0	0	0	0	0	0	0	0	0	0	2	0	0	0	0	0	0	0	0	0	0	0	0	0	0	0	0	0	0	0	0	0	0	d:Rhizaria,k:Eukaryota,p:Foraminifera,c:Monothalamids,o:Monothalamids_X,f:Monothalamids_XX
OTU932	0	0	0	0	0	0	0	0	0	0	0	0	0	0	0	0	0	0	0	0	0	0	0	0	0	0	0	0	0	0	0	0	2	0	0	0	0	d:Rhizaria,k:Eukaryota,p:Foraminifera,c:Tubothalamea,o:Miliolida,f:Hauerinidae,g:Siphonaperta,s:Siphonaperta_sp.
OTU933	0	0	0	0	0	0	0	0	0	0	0	0	0	0	0	0	0	0	0	0	0	0	0	0	0	0	2	0	0	0	0	0	0	0	0	0	0	d:Rhizaria,k:Eukaryota,p:Foraminifera,c:Globothalamea,o:Rotaliida,f:Rotaliida_X,g:Rotaliida_XX,s:Rotaliida_XX_sp.
OTU934	0	0	0	0	0	0	0	0	0	0	0	0	0	0	0	0	0	0	0	1	0	0	0	0	0	0	0	0	0	0	0	0	0	0	0	0	0	d:Rhizaria,k:Eukaryota,p:Foraminifera,c:Globothalamea,o:Rotaliida
OTU935	0	0	0	0	0	0	0	0	0	0	0	0	0	0	0	0	0	0	0	0	0	0	1	0	0	0	0	0	0	0	0	0	0	0	0	0	0	d:Rhizaria,k:Eukaryota,p:Foraminifera,c:Monothalamids,o:Monothalamids_X,f:Lagynidae,g:Nemogullmia,s:Nemogullmia_sp.
OTU936	0	0	0	0	0	0	0	0	0	0	0	0	0	0	0	0	0	0	0	0	0	0	0	0	0	0	0	0	0	0	0	0	1	0	0	0	0	d:Rhizaria,k:Eukaryota,p:Foraminifera,c:Monothalamids,o:Monothalamids_X,f:Monothalamids_XX,g:Pelosina,s:Pelosina_sp.
OTU937	0	0	0	0	0	0	0	0	0	0	0	0	0	0	0	0	0	0	2	0	0	0	0	0	0	0	0	0	0	0	0	0	0	0	0	0	0	d:Rhizaria,k:Eukaryota,p:Foraminifera
OTU938	0	0	0	0	0	0	0	0	0	0	0	0	0	0	0	0	0	0	0	0	0	0	0	0	0	0	0	1	0	0	0	0	0	0	0	0	0	d:Rhizaria,k:Eukaryota,p:Foraminifera,c:Globothalamea,o:Rotaliida,f:Chilostomellidae,g:Chilostomella,s:Chilostomella_ovoidea
OTU939	0	0	0	0	0	0	0	0	0	0	0	0	0	0	0	2	0	0	0	0	0	0	0	0	0	0	0	0	0	0	0	0	0	0	0	0	0	d:Rhizaria,k:Eukaryota,p:Foraminifera,c:Monothalamids,o:Monothalamids_Clade-Y,f:Reticulomyxidae
OTU941	0	0	0	0	0	0	0	0	0	0	0	0	0	0	0	0	0	1	0	0	0	0	0	0	0	0	0	0	0	0	0	0	0	0	0	0	0	d:Rhizaria,k:Eukaryota,p:Foraminifera,c:Monothalamids
